# Supplementary material for: Unravel the molecular basis underlying inflorescence color variation in Macadamia based on widely targeted metabolomics
Source: Front Plant Sci. 2025 Mar 25;16:1533187. doi: 10.3389/fpls.2025.1533187 (PMC11975671; doi:10.3389/fpls.2025.1533187)
Supplement: Supplementary file 1 [file DataSheet1.zip]

Archive with 8 entries (8 files):
- Supplementary Figure 2.jpg
- Supplementary Figure 3.jpg
- Supplementary Figure 4.jpg
- Supplementary Figure 5.jpg
- Supplementary Figure 6.jpg
- Supplementary Files.docx
- Supplementary Table 1.xlsx
- Supplementary Figure 1.jpg
