# Supplementary material for: Unravel the molecular basis underlying inflorescence color variation in Macadamia based on widely targeted metabolomics
Source: Front Plant Sci. 2025 Mar 25;16:1533187. doi: 10.3389/fpls.2025.1533187 (PMC11975671; doi:10.3389/fpls.2025.1533187)
Supplement: Supplementary file 1 [file DataSheet1.zip › Supplementary Table 1.xlsx]

## Sheet: Sheet1
Index	Q1 (Da)	Q3 (Da)	Molecular weight (Da)	Formula	Ionization model	Compounds	Class I	Class II	CAS	Level	YN01-1	YN01-2	YN01-3	YN02-1	YN02-2	YN02-3	YN03-1	YN03-2	YN03-3	YN04-1	YN04-2	YN04-3	YN05-1	YN05-2	YN05-3	YN06-1	YN06-2	YN06-3	YN07-1	YN07-2	YN07-3	YN08-1	YN08-2	YN08-3	YN09-1	YN09-2	YN09-3	YN10-1	YN10-2	YN10-3	YN11-1	YN11-2	YN11-3	QC01	QC02	QC03	QC04	QC05	cpd_ID
Zahp008363	359.11	344.09	358.105	C19H18O7	[M+H]+	5-hydroxyl-3',4',7,8-tetramethoxyl flavone	Flavonoids	Flavonols	13003-74-2	1	20294.7	17580.6	20320.4	3.03682e+06	3.11433e+06	3.05313e+06	345479	327628	357664	819193	850629	858976	29600256	3.03352e+07	2.99872e+07	101237	76991.1	78780.7	49465.1	40306.2	40826	2.20598e+06	2.31936e+06	2.39194e+06	2.50897e+06	2.4277e+06	2.45756e+06	576928	581580	547990	284659	290180	279956	3.454e+06	3.41412e+06	3.39009e+06	3.49038e+06	3.45483e+06	-
Hmyn001360	299.11	59.01	300.136	C18H20O4	[M-H]-	Doitungbiphenyl A	Phenolic acids	Phenolic acids	-	2	194796	220782	233535	1.6809e+06	1.6431e+06	1.75954e+06	780967	802233	822390	1.26737e+06	1.16063e+06	1.15038e+06	306876	288830	307372	339163	308998	307333	943952	844329	877274	845006	837759	879652	1.32239e+06	1.48617e+06	1.40552e+06	481024	481636	477741	1.43794e+06	1.50512e+06	1.51639e+06	814485	836153	817891	833592	820878	-
Wadn003423	377.09	197.04	378.096	C18H18O9	[M-H]-	Salvianic acid C	Phenolic acids	Phenolic acids	-	2	275425	244318	271110	766818	744054	739738	776160	863894	807490	391964	397879	409039	369226	411813	364554	259643	206358	235199	296844	306507	303631	523886	546170	503284	431385	424745	440268	324186	319156	331085	456116	472457	500860	419558	415915	412390	420970	427042	-
Zaln004057	335.08	179.03	336.084	C16H16O8	[M-H]-	4-caffeoylshikimic acid	Phenolic acids	Phenolic acids	-	1	2.72705e+07	2.95119e+07	2.94277e+07	5.20546e+06	5.52614e+06	4.62799e+06	4.10492e+06	3.95236e+06	4.28382e+06	8.36923e+06	8.50368e+06	8.35976e+06	3.87816e+06	4.06888e+06	3.91808e+06	2.76489e+07	2.84472e+07	2.63192e+07	1.6134e+07	1.72247e+07	1.57455e+07	3.12947e+06	3.23165e+06	3.02317e+06	2.26048e+06	2.37232e+06	2.12699e+06	4.92584e+06	4.2657e+06	3.99706e+06	4.49298e+06	4.708e+06	4.45283e+06	9.32587e+06	9.40087e+06	9.21703e+06	9.59788e+06	9.40999e+06	-
Zmgn001989	123.05	65.04	124.052	C7H8O2	[M-H]-	3-Methylcatechol	Phenolic acids	Phenolic acids	488-17-5	2	141615	133715	144025	89649.7	84511.2	94528.9	111752	105166	115232	31861.8	51835.1	53924.8	101259	91180.2	101748	140675	146224	155357	162343	149341	165061	193364	172346	164019	181807	202830	214047	168451	152334	200640	181709	178387	200016	155217	155679	154715	160128	153912	C02923
Lmmn003663	329.09	167.04	330.095	C14H18O9	[M-H]-	5-Glucosyloxy-2-Hydroxybenzoic acid methyl ester*	Phenolic acids	Phenolic acids	-	1	8.3061e+06	8.13063e+06	8.14471e+06	1.78278e+06	1.92289e+06	1.77816e+06	3.86596e+06	3.82307e+06	4.2034e+06	1.87354e+06	1.94637e+06	1.83541e+06	2.24186e+06	2.34672e+06	1.93136e+06	7.22326e+06	7.60728e+06	7.76725e+06	2.84435e+06	2.94531e+06	2.89441e+06	2.07618e+06	2.14375e+06	2.1354e+06	895429	820630	903081	566348	692652	595785	2.43939e+06	2.42962e+06	2.30219e+06	2.657e+06	2.75678e+06	2.71754e+06	2.75438e+06	2.75625e+06	-
Zmjp010694	359.11	329.07	358.105	C19H18O7	[M+H]+	Retusin	Flavonoids	Flavones	1245-15-4	3	6736.07	1422.4	5454.44	340449	303276	335967	36040.9	41701.7	37113.8	84442.4	88303.6	77570.9	3.09893e+06	3.18139e+06	2.99681e+06	12782.9	3218.11	8336.42	3580.01	4427.72	5681.16	230133	224701	250194	272452	264771	282296	38535.9	65838.3	37236.7	29912.9	35855.6	32419.4	374234	363444	357738	366862	355273	-
pmb3056	355.1	121.03	356.111	C16H20O9	[M-H]-	Homovanilloylquinic acid	Phenolic acids	Phenolic acids	-	3	1.46171e+06	1.40268e+06	1.40706e+06	477461	461289	529111	534013	254860	442690	714310	721716	637202	570568	931541	649912	897892	1.74638e+06	1.66689e+06	783712	885585	538369	698672	970760	975524	544925	620617	703337	1.51255e+06	2.32867e+06	2.88172e+06	330419	605493	571025	1.10243e+06	1.09715e+06	1.07068e+06	1.04856e+06	1.10011e+06	-
ML10177402	152.03	108.05	153.043	C7H7NO3	[M-H]-	4-Aminosalicylic acid	Phenolic acids	Phenolic acids	65-49-6	3	1.2014e+06	1.20246e+06	1.17403e+06	330975	319462	278974	842215	866501	853031	889714	875482	897487	1.21247e+06	1.1257e+06	1.05193e+06	748913	843419	871127	542452	552545	584842	693713	715856	630725	407869	468157	450834	1.64683e+06	1.75025e+06	1.76813e+06	117433	652601	648385	857839	823718	829392	805630	822002	C02518
Wdtp010604	383.2	267.12	382.199	C20H30O7	[M+H]+	3,4,5-trihydroxy-6-(4-octylphenoxy)oxane-2-carboxylic acid	Phenolic acids	Phenolic acids	-	1	150230	144702	149968	169795	171207	159334	162887	151548	154655	154635	163945	151427	160930	154376	172900	151106	146784	145365	154215	141543	149201	163042	146853	157616	159092	164605	158134	134804	141106	142639	147580	150163	158015	156295	161230	155010	163323	153789	-
MWSHC20125	335.08	135.05	336.084	C16H16O8	[M-H]-	5-O-Caffeoylshikimic acid	Phenolic acids	Phenolic acids	73263-62-4	1	2.452e+07	2.29661e+07	2.45527e+07	3.85968e+06	4.09433e+06	3.99527e+06	3.24106e+06	3.38182e+06	3.35628e+06	6.0706e+06	6.85678e+06	7.05484e+06	3.01937e+06	2.82881e+06	3.02649e+06	2.35377e+07	2.1658e+07	1.87471e+07	1.10262e+07	1.24852e+07	1.21522e+07	2.35946e+06	2.21553e+06	2.33519e+06	1.693e+06	1.90588e+06	1.49344e+06	3.57525e+06	3.41437e+06	3.45824e+06	3.37912e+06	2.96949e+06	3.47482e+06	7.33263e+06	7.4857e+06	7.25347e+06	7.55714e+06	7.75553e+06	-
mws0748	353.09	191.06	354.095	C16H18O9	[M-H]-	1-Caffeoylquinic acid	Phenolic acids	Phenolic acids	1241-87-8	1	7.52849e+06	8.08088e+06	7.88036e+06	8.39199e+06	8.10697e+06	7.948e+06	3.95588e+06	4.09558e+06	3.92595e+06	5.35004e+06	5.07652e+06	5.19302e+06	3.40999e+06	3.62236e+06	3.3012e+06	4.36306e+06	4.25389e+06	4.32936e+06	6.32979e+06	6.22089e+06	5.94248e+06	6.04192e+06	5.87031e+06	6.28266e+06	3.96609e+06	4.06834e+06	3.96106e+06	6.8926e+06	6.66571e+06	6.81446e+06	6.55004e+06	6.65481e+06	6.80538e+06	5.67736e+06	5.78272e+06	5.52999e+06	5.42341e+06	5.46992e+06	-
Zbfn006124	531.15	193.05	532.158	C26H28O12	[M-H]-	2,6-Di-Feruloyl glucoside	Phenolic acids	Phenolic acids	-	2	157948	138687	150833	190788	188977	183947	30279.6	27148.2	18258.8	119422	132975	112806	30581.7	33323.5	35472.4	57286	52963.2	47693.1	50255.3	49642	45455	24359.7	13316.8	16549.7	55512.8	49054.4	61369.6	40774.2	38979.6	40016.8	42880.4	38664.9	41015.7	53370.9	52794.5	49765.2	53136.5	52093.9	-
pma0149	341.09	207.07	340.079	C15H16O9	[M+H]+	Sinapoyl malate	Phenolic acids	Phenolic acids	92344-58-6	3	33954.2	27218.6	43509.9	66329.9	58767	64271.5	34184	37248.3	38902.1	55073.7	43106.5	51748.6	33357.6	29519.9	40203.7	33781.6	43690.6	47106.4	48170.5	45728.8	43435.1	40295.6	43820.9	47794	90825.7	102602	90661	46633.7	51744.7	56190.5	95184.4	92805.8	95290.3	66215.4	66098.2	62942.4	66378.5	68212.6	C02887
pmn001690	327.14	165.09	328.152	C16H24O7	[M-H]-	3-Hydroxy-4-isopropylbenzylalcohol-3-O-glucoside	Phenolic acids	Phenolic acids	-	3	1.01508e+06	1.10985e+06	1.104e+06	3.50923e+06	4.18007e+06	4.18639e+06	6.46998e+06	6.89481e+06	7.58891e+06	1.71596e+07	1.76374e+07	1.82871e+07	29128196	2.8964e+07	2.76417e+07	800659	815019	795585	2.52065e+06	2.35683e+06	2.29138e+06	1.87109e+07	1.90292e+07	1.80092e+07	1.31696e+07	1.30647e+07	1.31155e+07	9.93088e+06	9.61253e+06	9.72275e+06	4.72831e+06	4.61064e+06	4.67249e+06	9.59523e+06	9.8424e+06	9.40073e+06	9.87089e+06	1.0139e+07	-
mws1066	579.17	271.06	580.179	C27H32O14	[M-H]-	Naringenin-7-O-Rutinoside(Narirutin)*	Flavonoids	Flavanones	14259-46-2	3	122996	97642.2	126036	144635	146123	126849	7180.91	35010	17198	171304	188485	186551	8729.7	13367.9	21839.3	1.1502e+06	1.36657e+06	1.16671e+06	108457	117271	92215.1	41929.4	58782.9	34681.5	60946.3	65676.1	65501.2	1.04918e+06	1.03608e+06	1.0479e+06	151477	151530	157496	308981	328632	308945	314973	325930	C09793
Lmsn003111	325.09	145.03	326.1	C15H18O8	[M-H]-	1-O-p-Coumaroyl-β-D-glucose*	Phenolic acids	Phenolic acids	7139-64-2	1	4.64946e+07	4.84248e+07	4.62595e+07	1.66015e+07	1.71964e+07	1.87365e+07	1.74265e+07	1.72844e+07	1.65702e+07	6.13078e+07	6.43691e+07	6.17129e+07	6.23309e+07	6.47462e+07	6.23409e+07	1.37143e+08	1.42668e+08	1.40064e+08	3.15057e+07	3.52931e+07	3.35023e+07	2.0964e+07	2.06722e+07	2.13495e+07	1.63192e+07	1.61915e+07	1.72098e+07	1.69688e+07	1.72431e+07	1.87531e+07	1.16236e+07	1.35782e+07	1.17811e+07	4.0655e+07	3.87207e+07	4.07794e+07	3.85773e+07	4.11147e+07	C16827
pmn001378	519.19	357.14	520.194	C26H32O11	[M-H]-	Pinoresinol-4-O-glucoside	Lignans and Coumarins	Lignans	41607-20-9	1	430655	558721	218545	266264	596250	631400	205544	782145	266400	415068	271142	299692	171368	230996	164525	215731	246837	237106	316369	360562	377208	160385	244740	173992	293150	196378	249933	192477	191392	178574	276775	259231	267601	258447	238430	248669	250636	256552	C17529
pme0321	431.1	285.04	432.106	C21H20O10	[M-H]-	Kaempferol-7-O-rhamnoside*	Flavonoids	Flavonols	20196-89-8	1	493250	435863	420706	14627.8	18904.2	16411.1	710195	776477	818125	12263.1	14619.6	17821.1	4330.33	5224.3	7598	542222	567060	514101	482535	526516	532257	2866.29	6072.88	4353.03	9733.23	13138.9	6854.04	1.46131e+06	1.55216e+06	1.43451e+06	11326.8	12050.9	9420.66	350092	335165	346128	366825	351841	-
Lmsn002247	299.08	137.02	300.084	C13H16O8	[M-H]-	1-O-Salicyloyl-β-D-glucose*	Phenolic acids	Phenolic acids	60517-74-0	1	6.61027e+06	5.87681e+06	6.76924e+06	8.65608e+06	9.88812e+06	1.1198e+07	1.71981e+07	1.20098e+07	1.06348e+07	8.23939e+06	8.55649e+06	7.50022e+06	8.87542e+06	9.39889e+06	9.66817e+06	6.52525e+06	6.82603e+06	6.0388e+06	8.81671e+06	7.48232e+06	7.50979e+06	7.98266e+06	6.93946e+06	8.26604e+06	1.00469e+07	1.40156e+07	1.29384e+07	5.76306e+06	5.88473e+06	4.17236e+06	6.48023e+06	6.57828e+06	6.09677e+06	7.20091e+06	6.86109e+06	7.1078e+06	7.10303e+06	6.63794e+06	-
MWSHY0104	449.11	287.06	448.101	C21H20O11	[M+H]+	Luteolin-7-O-glucoside (Cynaroside)*	Flavonoids	Flavones	5373-11-5	3	6.99895e+07	5.84537e+07	6.5502e+07	3.172e+07	4.48626e+07	2.29016e+07	6.37663e+07	7.086e+07	7.19316e+07	2.72824e+07	2.43058e+07	2.40228e+07	3.75568e+07	3.59045e+07	3.92277e+07	2.90399e+07	2.88933e+07	30236941	2.89239e+07	3.14767e+07	3.39547e+07	21841883	2.09806e+07	2.12634e+07	4.8573e+07	5.1062e+07	4.81644e+07	1.70542e+07	1.49968e+07	1.57999e+07	5.53491e+07	6.17328e+07	5.94374e+07	3.22503e+07	3.52953e+07	3.34941e+07	3.42933e+07	3.32521e+07	C03951
MW0137868	339.07	177.02	340.079	C15H16O9	[M-H]-	Daphnin*	Lignans and Coumarins	Coumarins	486-55-5	1	3.12318e+06	3.47821e+06	3.63009e+06	3.56341e+06	3.55697e+06	3.90739e+06	1.60027e+06	1.64856e+06	1.71368e+06	3.16697e+06	3.10368e+06	3.23921e+06	2.56215e+06	2.55568e+06	2.37003e+06	2.17744e+06	2.34665e+06	2.40474e+06	2.61001e+06	2.58873e+06	2.61055e+06	3.32743e+06	3.17142e+06	3.3023e+06	2.10066e+06	2.11011e+06	2.28478e+06	3.37622e+06	3.40048e+06	3.30078e+06	4.94304e+06	4.84897e+06	5.26481e+06	2.97182e+06	3.06104e+06	2.99215e+06	2.78734e+06	2.95157e+06	C01421
Lmrn001951	181.05	135.04	182.058	C9H10O4	[M-H]-	(S)-2-Hydroxy-3-(4-Hydroxyphenyl)Propanoic Acid*	Phenolic acids	Phenolic acids	23508-35-2	3	111684	111281	94854.8	58650.9	69586.2	58229.4	1.41037e+06	1.38441e+06	1.35295e+06	351866	382347	385659	2.19322e+06	2.28687e+06	2.05001e+06	12363.7	46617.2	21395.5	9	12373.7	17232.1	811218	839197	790577	1.82924e+06	1.82793e+06	1.98947e+06	305463	266649	234891	145120	159369	181420	681633	664919	658312	636819	625469	-
Zmhn001703	331.07	169.02	332.074	C13H16O10	[M-H]-	5-O-Galloyl-D-hamamelose*	Phenolic acids	Phenolic acids	-	2	1.84974e+07	1.72661e+07	1.74101e+07	6.64898e+06	7.26876e+06	6.7668e+06	1.71553e+07	2.08736e+07	1.75521e+07	1.11891e+07	1.27921e+07	1.19743e+07	1.70878e+07	1.68771e+07	1.5307e+07	1.97186e+07	2.46148e+07	2.09261e+07	1.15245e+07	1.19657e+07	1.24074e+07	1.05757e+07	9.49008e+06	8.96265e+06	7.05692e+06	1.04256e+07	1.06062e+07	1.10147e+07	1.02276e+07	1.19757e+07	1.24312e+07	1.1729e+07	9.71862e+06	1.31855e+07	1.33012e+07	1.38694e+07	1.33692e+07	1.2592e+07	-
Jmhn004431	521.1	345.06	522.101	C23H22O14	[M-H]-	syringetin-3-glucuronide	Flavonoids	Flavonols	-	1	10196.4	5800.99	5869.59	6.66868e+06	5.73739e+06	6.23326e+06	1.10329e+07	1.09784e+07	1.11986e+07	9.55184e+06	7.95363e+06	8.26055e+06	1.0833e+07	1.19283e+07	1.12989e+07	1.0161e+07	1.03949e+07	9.96261e+06	7.10732e+06	7.45831e+06	7.38672e+06	8.31639e+06	7.86264e+06	7.86555e+06	1.14548e+07	1.22176e+07	1.14388e+07	1.04302e+07	1.12704e+07	1.08698e+07	1.01649e+07	1.00378e+07	1.02092e+07	9.38465e+06	9.3766e+06	8.86215e+06	9.37249e+06	8.72687e+06	-
mws1297	269.1	101.02	270.11	C13H18O6	[M-H]-	Benzyl glucoside	Phenolic acids	Phenolic acids	4304-12-5	2	1.33686e+06	1.39025e+06	1.40565e+06	1.22091e+06	1.31813e+06	1.41711e+06	861056	921497	966854	1.81216e+06	1.69814e+06	1.64021e+06	1.5483e+06	1.46323e+06	1.48385e+06	2.117e+06	2.04875e+06	2.0941e+06	1.83766e+06	1.69326e+06	1.90509e+06	1.46293e+06	1.35354e+06	1.46266e+06	1.12803e+06	1.09849e+06	1.17329e+06	723874	721814	704516	1.02276e+06	999312	1.01252e+06	1.32074e+06	1.34842e+06	1.30185e+06	1.34666e+06	1.23522e+06	-
mws0047	579.17	271.06	578.164	C27H30O14	[M+H]+	Apigenin-7-O-neohesperidoside (Rhoifolin)	Flavonoids	Flavones	17306-46-6	2	387614	750310	357939	1131145	710743	532799	36029.7	39052.2	103375	108380	50066.9	26864.4	84794.3	52448.4	61613.9	689831	849433	819998	740255	227725	301728	320743	874345	328464	379349	358003	438603	41491.6	29923	39650.8	1427120	1555115	487889	299181	296141	279934	298894	308973	C12627
Hagn003556	387.16	207.1	388.095	C23H16O6	[M-H]-	7-Benzyloxy-5-hydroxy-3',4'-methylenedioxyflavonoid	Flavonoids	Flavones	-	3	1.30456e+06	1.29263e+06	1.23995e+06	3.29192e+06	3.27705e+06	3.13916e+06	3.33975e+06	3.66194e+06	3.59885e+06	1.94697e+06	1.9618e+06	2.01471e+06	1.3326e+06	1.17549e+06	1.28222e+06	2.90482e+06	3.01741e+06	2.80933e+06	4.45437e+06	4.18445e+06	4.57605e+06	2.43877e+06	2.43277e+06	2.46753e+06	2.51748e+06	2.47827e+06	2.73253e+06	1.46435e+06	1.46044e+06	1.42783e+06	1.39922e+06	1.34629e+06	1.45568e+06	2.1513e+06	2.34506e+06	2.2356e+06	2.24419e+06	2.33712e+06	-
mws0183	153.02	109.03	154.027	C7H6O4	[M-H]-	3,4-Dihydroxybenzoic acid (Protocatechuic acid)*	Phenolic acids	Phenolic acids	99-50-3	1	1.18141e+07	1.22605e+07	1.32141e+07	1.7076e+07	1.5443e+07	1.5418e+07	9.30035e+06	1.02353e+07	1.06326e+07	2.03486e+07	1.97172e+07	2.06102e+07	2.45953e+07	2.47905e+07	2.32885e+07	2.57562e+07	2.53615e+07	2.49931e+07	2.98516e+07	2.30982e+07	2.8642e+07	1.77656e+07	1.8992e+07	1.90892e+07	7.29378e+07	7.71351e+07	7.4583e+07	2.59298e+07	2.67483e+07	2.57185e+07	3.90109e+07	4.30484e+07	4.20776e+07	2.6588e+07	2.82289e+07	2.62511e+07	26429770	2.57137e+07	C00230
mws2368	137.06	119.05	138.068	C8H10O2	[M-H]-	Tyrosol; 4-Hydroxyphenylethanol	Phenolic acids	Phenolic acids	501-94-0	2	4.47612e+06	4.76615e+06	5.02123e+06	1.86429e+06	1.94709e+06	1.92894e+06	2.50054e+06	2.46468e+06	2.44194e+06	1.57535e+06	1.57093e+06	1.46655e+06	1.57825e+06	1.57811e+06	1.55962e+06	2.80693e+06	2.78223e+06	2.7595e+06	7.97423e+06	7.76921e+06	7.73891e+06	5.12589e+06	5.15481e+06	5.84444e+06	8.68836e+06	9.03661e+06	8.33583e+06	9.85827e+06	1.03402e+07	9.87453e+06	1.21695e+07	1.17867e+07	9.98629e+06	6.3144e+06	6.78927e+06	6.34865e+06	6.41585e+06	6.18377e+06	C06044
Zmhn000892	301.09	139.05	302.1	C13H18O8	[M-H]-	4-O-Glucosyl-3,4-dihydroxybenzyl alcohol	Phenolic acids	Phenolic acids	-	1	7.61668e+06	7.92676e+06	8.20229e+06	1.02623e+07	1.10604e+07	1.20079e+07	7.67257e+06	8.05173e+06	7.30596e+06	2.04167e+07	2.04176e+07	1.8477e+07	5.63929e+06	5.5612e+06	5.80201e+06	9.19912e+06	8.95494e+06	8.91745e+06	1.7315e+07	1.80394e+07	2.12004e+07	2.94802e+07	2.84201e+07	2.77175e+07	1.36214e+07	1.31142e+07	1.40351e+07	6.32518e+06	6.73343e+06	6.44789e+06	1.73909e+07	1.72206e+07	1.70011e+07	1.35066e+07	1.31751e+07	1.31599e+07	1.25455e+07	1.38121e+07	-
Lmtn002233	327.11	165.05	328.116	C15H20O8	[M-H]-	Androsin	Phenolic acids	Phenolic acids	531-28-2	2	1.76718e+06	2.00203e+06	2.1137e+06	2.46538e+06	2.49524e+06	2.3276e+06	2.11012e+06	1.74087e+06	2.25324e+06	3.42469e+06	3.72246e+06	3.5879e+06	5.51695e+06	5.74962e+06	5.24926e+06	4.12493e+06	4.51659e+06	4.89735e+06	3.10325e+06	3.04114e+06	3.08438e+06	4.16722e+06	3.75214e+06	4.30548e+06	2.97416e+06	2.93654e+06	2.91713e+06	3.61728e+06	3.3639e+06	3.02335e+06	2.03457e+06	2.22357e+06	2.24997e+06	3.15273e+06	3.12275e+06	3.12237e+06	3.32024e+06	3.36322e+06	-
MWSHC20170	269.1	59.02	270.11	C13H18O6	[M-H]-	Phenylmethyl β-L-glucopyranoside	Phenolic acids	Phenolic acids	176018-22-7	1	2.06759e+06	2.14881e+06	2.26525e+06	1.98061e+06	2.00132e+06	2.15218e+06	1.43367e+06	1.46653e+06	1.4285e+06	2.88133e+06	2.68261e+06	2.76751e+06	2.25653e+06	2.37031e+06	2.31561e+06	3.37207e+06	3.35174e+06	2.91477e+06	2.78612e+06	2.67738e+06	2.85698e+06	2.40557e+06	1.98525e+06	2.29619e+06	1.79357e+06	1.63786e+06	1.65749e+06	1.06367e+06	1.05729e+06	972498	1.66063e+06	1.47526e+06	1.63263e+06	2.22735e+06	2.15096e+06	2.01479e+06	2.10528e+06	2.12779e+06	-
Lakn003294	343.1	181.05	344.111	C15H20O9	[M-H]-	2-β-D-Glucopyranosyloxy-5-hydroxyphenylacetic acidmethylester*	Phenolic acids	Phenolic acids	-	3	4.77656e+06	4.8384e+06	5.36034e+06	3.82444e+06	3.86414e+06	4.01148e+06	3.43872e+06	3.27401e+06	3.21385e+06	4.55873e+06	5.01679e+06	4.95325e+06	2.86559e+06	3012794	2.86053e+06	4.36599e+06	4.27963e+06	5.28363e+06	4.37651e+06	4.02779e+06	4.60256e+06	3.29851e+06	3.4861e+06	3.27327e+06	2.73146e+06	3.19848e+06	3.52663e+06	3.86122e+06	3.62768e+06	3.8633e+06	5.08457e+06	5.14448e+06	5.16256e+06	3.75885e+06	3.773e+06	3.74122e+06	4.06677e+06	3.92058e+06	-
Zbfn002690	299.08	93.03	300.084	C13H16O8	[M-H]-	1-(4-Hydroxybenzoyl)Glucose; 25545-07-7	Phenolic acids	Phenolic acids	-	2	7.14427e+06	8.21269e+06	8.02594e+06	8.37252e+06	8.02064e+06	8.67729e+06	4.7321e+06	5.08675e+06	5.20849e+06	9.71766e+06	9.30434e+06	9.01014e+06	1.01504e+07	9.32671e+06	8.44603e+06	8.59706e+06	8.58042e+06	9.1662e+06	9.61853e+06	1.01057e+07	1.04023e+07	4.45801e+06	4.17935e+06	4.09302e+06	4.93004e+06	4.94118e+06	5.40472e+06	1.25742e+07	1.30658e+07	1.32386e+07	9.96617e+06	9.49433e+06	9.06925e+06	8.12384e+06	8.47281e+06	8.24998e+06	7.98311e+06	8.7524e+06	-
Hmmn002544	355.1	193.05	356.111	C16H20O9	[M-H]-	Ferulic acid-4-O-glucoside	Phenolic acids	Phenolic acids	117405-51-3	1	8.72008e+06	1.00139e+07	1.04596e+07	1.21993e+07	1.22336e+07	1.3505e+07	6.23088e+06	6.13926e+06	5.99135e+06	9.57247e+06	9.47526e+06	9.26754e+06	5.79395e+06	5.38466e+06	5.98759e+06	8.71881e+06	9.2404e+06	8.7094e+06	1.26878e+07	1.28412e+07	1.25064e+07	1.21144e+07	1.00876e+07	1.2212e+07	7.17818e+06	8.3342e+06	6.67892e+06	1.27764e+07	1.33061e+07	1.27414e+07	1.24061e+07	1.30514e+07	1.30236e+07	1.08841e+07	1.02242e+07	1.12351e+07	1.06756e+07	1.04471e+07	-
Lmbp102601	163.04	89.04	162.032	C9H6O3	[M+H]+	7-Hydroxycoumarin;Umbelliferone	Lignans and Coumarins	Coumarins	93-35-6	1	5.20744e+06	5.14663e+06	5.17567e+06	7.31905e+06	8.01811e+06	8.31869e+06	2.48061e+06	2.50285e+06	2.52824e+06	4.18185e+06	3.84207e+06	3.9518e+06	3.11786e+06	2.99797e+06	2.81561e+06	3.42227e+06	3.29467e+06	3.50629e+06	5.98806e+06	6.53988e+06	6.43825e+06	6.37767e+06	6.02537e+06	6.21903e+06	3.24102e+06	3.45663e+06	3.27926e+06	6.51098e+06	6.38851e+06	5.37499e+06	7.94943e+06	7.87308e+06	8.27066e+06	4.79739e+06	4.51869e+06	4.50163e+06	4.89531e+06	4.67452e+06	C09315
Cmsn002383	509.2	179.07	510.21	C25H34O11	[M-H]-	(7S,8S-Threo-3',4,7,9-tetrahydroxy-3-methoxy-8-O-4'-neolignan-9'-O-rhamnoside	Lignans and Coumarins	Lignans	-	2	91269.7	54683.3	73084.2	267555	288319	284029	387724	378188	372581	335514	273930	325469	460649	498362	484114	571296	581388	548897	392750	421052	414710	474414	523458	511182	355091	369510	388760	365694	457046	428005	292955	352302	357186	390655	362725	370647	375329	396074	-
mws0054	289.07	245.08	290.079	C15H14O6	[M-H]-	Catechin	Flavonoids	Flavanols	154-23-4	1	1.88344e+07	1.99356e+07	2.19511e+07	1.59289e+07	1.82663e+07	1.73569e+07	4.22312e+07	4.27396e+07	4.32884e+07	2.64462e+07	2.74947e+07	2.63602e+07	4.54638e+07	4.41804e+07	4.27999e+07	3.24445e+07	3.27243e+07	3.37202e+07	1.42298e+07	1.27294e+07	1.45008e+07	2.63101e+07	2.60772e+07	2.59661e+07	3.25103e+07	3.20278e+07	3.22895e+07	3.56908e+07	3.23447e+07	3.24066e+07	9.95584e+06	1.01232e+07	1.0521e+07	2.63938e+07	2.63307e+07	2.42931e+07	2.48154e+07	2.59759e+07	C06562
MWSmce389	209.12	179.07	208.11	C12H16O3	[M+H]+	Beta-asarone*	Phenolic acids	Phenolic acids	5273-86-9	1	3.74081e+07	4.06539e+07	3.89001e+07	4.8522e+06	4.94019e+06	4.95568e+06	1.33799e+07	1.28057e+07	1.39248e+07	97692.7	99115.2	108378	1.24877e+06	1.33353e+06	1.27971e+06	4.25717e+06	3.97401e+06	4.22648e+06	1.07379e+07	1.12672e+07	1.13924e+07	1.14106e+06	1.13193e+06	1.16527e+06	2.3263e+06	2.46909e+06	2.49421e+06	85291.2	84541.7	90368.2	844213	873540	872182	7.4911e+06	7.29978e+06	7.12925e+06	7.64001e+06	7.86767e+06	C10430
HX1341	163.04	89.04	162.032	C9H6O3	[M+H]+	7-hydroxy-2H-1-benzopyran-2-one	Lignans and Coumarins	Coumarins	-	2	5.09718e+06	5.12103e+06	5.5956e+06	7.37451e+06	7.38457e+06	8.51827e+06	2.50544e+06	2.42606e+06	2.5432e+06	3.68971e+06	3.78591e+06	4.00958e+06	2.94989e+06	3.13149e+06	2.8703e+06	3.24745e+06	3.22712e+06	3.41172e+06	6.18637e+06	6.34879e+06	6.46208e+06	6.13642e+06	6.35331e+06	6.47747e+06	3.1063e+06	3.567e+06	3.54746e+06	6.54552e+06	6.41656e+06	5.66055e+06	7.91536e+06	7.81175e+06	8.02969e+06	4.52914e+06	4.46854e+06	4.89413e+06	4.7945e+06	4.75292e+06	-
Lmmn004912	315.05	271.02	316.058	C16H12O7	[M-H]-	3-O-Methylquercetin	Flavonoids	Flavonols	1486-70-0	1	2.61815e+06	2.93288e+06	1.80972e+06	6.49889e+06	5.87881e+06	6.50703e+06	1.9975e+06	2.54795e+06	2.66055e+06	1.18482e+06	1.72115e+06	1.85298e+06	4.64788e+06	3.53317e+06	4.73737e+06	1.78425e+06	1.64034e+06	1.32637e+06	1.72915e+06	1.85985e+06	1.50053e+06	1.04998e+06	1.46024e+06	1.46223e+06	4.79531e+06	5.1054e+06	5.12323e+06	2.24884e+06	2.24201e+06	1.9755e+06	1.99966e+06	2.07013e+06	2.0819e+06	3.21072e+06	2.89195e+06	3.10001e+06	3.15382e+06	3.07729e+06	C04443
Lmlp005236	451.12	289.08	450.116	C21H22O11	[M+H]+	Dihydrokaempferol-3-O-glucoside*	Flavonoids	Flavanonols	31049-08-8	3	1.38734e+06	2.07419e+06	1.68597e+06	1900940	1.09793e+06	987056	1.81782e+06	1.56505e+06	1.7398e+06	741668	733779	782785	1.10599e+06	1.00037e+06	967203	652292	793836	676079	717697	687972	711525	474086	514281	536471	1.27897e+06	1.23901e+06	1.30519e+06	494171	428057	402344	1.54923e+06	1.42468e+06	1.52409e+06	800130	765878	830774	849415	803286	-
Lmfn004036	433.08	300.03	434.085	C20H18O11	[M-H]-	Morin-3-O-lyxoside	Flavonoids	Flavonols	-	1	2.4523e+06	2.49928e+06	2.28733e+06	1.68018e+06	1.88747e+06	1.75257e+06	1.53769e+06	1.59841e+06	1.69144e+06	852787	951634	796957	4.58922e+06	4.63699e+06	4.32164e+06	270568	310332	314812	1481326	1.592e+06	1.51279e+06	212947	187046	206446	2.22591e+06	2.0647e+06	2.15932e+06	289394	263655	315651	525277	503836	540126	1.60252e+06	1.49718e+06	1.58525e+06	1.45804e+06	1.51833e+06	-
pmb3074	337.09	191.06	338.1	C16H18O8	[M-H]-	5-O-p-Coumaroylquinic acid	Phenolic acids	Phenolic acids	1899-30-5	2	4.92955e+07	5.27981e+07	4.88752e+07	3.31555e+07	3.20106e+07	3.18756e+07	2.17458e+07	2.22463e+07	2.42683e+07	9.6567e+07	9.5509e+07	8.75592e+07	1.28349e+08	126600426	1.22452e+08	1.51136e+07	1.46599e+07	1.56774e+07	3.14424e+07	3.1378e+07	3.10302e+07	5.8338e+07	5.95387e+07	5.58631e+07	6.78227e+07	6.83643e+07	7.54345e+07	2.69543e+07	2.48555e+07	2.55315e+07	1.73612e+07	18830035	1.7299e+07	5.59813e+07	5.04154e+07	5.46653e+07	5.40149e+07	5.50512e+07	C12208
Hmcp001579	671.18	347.07	670.174	C29H34O18	[M+H]+	Limocitrin-3-O-sophoroside	Flavonoids	Flavonols	-	1	7.81524e+06	3.86525e+06	6.62051e+06	4.57461e+06	8.70636e+06	7.09946e+06	5.77209e+06	3.81487e+06	3.90665e+06	3.93375e+06	4.46583e+06	5.3843e+06	5.04165e+06	8.27612e+06	5.67638e+06	5.31329e+06	5.16171e+06	6.62217e+06	6.37003e+06	5.20456e+06	5.71737e+06	9.63225e+06	8.8123e+06	7.81391e+06	1.1401e+07	1.02604e+07	1.10963e+07	2.08823e+07	1.97128e+07	2.26868e+07	6.4606e+06	8.06321e+06	6.86555e+06	1.01608e+07	1.01116e+07	9.33993e+06	9.59317e+06	9.41716e+06	-
mws0046	579.17	271.06	580.179	C27H32O14	[M-H]-	Naringenin-7-O-Neohesperidoside(Naringin)*	Flavonoids	Flavanones	10236-47-2	3	284408	264445	286367	494730	515554	590611	46748.1	37796.1	36829.7	950946	777748	812603	108154	78008.4	112263	6.11275e+06	7.35824e+06	6.54363e+06	364241	357978	329749	171650	157306	181420	184433	189088	225117	6.225e+06	6.91407e+06	5.81975e+06	585379	618080	681638	1.48962e+06	1.61653e+06	1.64379e+06	1.52602e+06	1.54125e+06	C09789
Zbfn004680	625.17	463.12	626.185	C28H34O16	[M-H]-	2-(3,4-Dihydroxyphenethoxy)-6-(3,4,5-trihydroxycaffeoyl)-O-arabinopyranosyl-D-glucose	Phenolic acids	Phenolic acids	-	2	2.82128e+06	3.18924e+06	2.64179e+06	5.03494e+06	4.66465e+06	4.45119e+06	1.3735e+06	1.3177e+06	1.31007e+06	4.87279e+06	4.70544e+06	4.91887e+06	3.4963e+06	3.59254e+06	3.91988e+06	1.86153e+06	1.989e+06	2.27299e+06	1.82839e+06	1.86427e+06	1.82299e+06	1.74009e+06	1.85639e+06	1.82082e+06	1.45816e+06	1.34713e+06	1.32432e+06	2.35047e+06	2.00806e+06	2.31531e+06	2.67628e+06	2.91945e+06	2.86788e+06	2.42197e+06	2.61865e+06	2.56752e+06	2.36609e+06	2.5073e+06	-
Hmpp002612	611.16	287.05	610.153	C27H30O16	[M+H]+	Luteolin-7-O-gentiobioside*	Flavonoids	Flavones	-	3	1.16796e+06	1.0307e+06	3.752e+06	2.02281e+06	830041	2.10558e+06	3.81715e+06	5.20969e+06	3.63966e+06	2.26847e+06	2.25132e+06	2.09791e+06	3.57633e+06	3.45535e+06	3.67445e+06	6.21125e+06	6.43489e+06	5.92337e+06	2.73052e+06	2.71151e+06	2.71838e+06	2.63159e+06	3.55217e+06	3.18507e+06	1.32283e+06	2.36247e+06	2.23599e+06	3.65773e+06	3.31776e+06	4.30692e+06	3.41292e+06	3.64516e+06	3.58691e+06	3.48234e+06	3.36869e+06	3.66101e+06	3.61311e+06	3.33223e+06	-
mws0919	431.1	285.04	432.106	C21H20O10	[M-H]-	Kaempferol-3-O-rhamnoside (Afzelin)(Kaempferin)*	Flavonoids	Flavonols	482-39-3	1	481774	467756	485422	14018	26197	11849	778642	751978	743999	18911.5	11131.4	14113.9	2836.89	4665.54	6309.4	469178	565051	476878	463515	498699	455909	5062.28	6120.9	5334.96	9335.41	8983.63	8776	1.32678e+06	1.28395e+06	1.20967e+06	7852.27	6787.34	7575.91	317932	350652	330047	331373	316678	C16911
Lmrn003000	165.06	103.06	166.063	C9H10O3	[M-H]-	2-Hydroxy-3-phenylpropanoic acid	Phenolic acids	Phenolic acids	7326-19-4	1	3.36836e+06	3.43416e+06	3.17465e+06	9.85553e+06	1.00368e+07	1.07895e+07	2.43606e+07	2.36388e+07	2.29034e+07	3.48352e+07	3.47159e+07	3.28383e+07	3.86315e+07	3.77423e+07	3.71818e+07	1.32315e+06	1.38993e+06	1.43076e+06	2.32212e+06	2.45198e+06	2.35275e+06	3.46052e+07	3.4971e+07	3.38133e+07	3.25114e+07	3.20444e+07	3.35722e+07	2.6748e+07	2.75229e+07	2.78249e+07	1.11511e+07	1.13552e+07	1.17466e+07	21039817	2.286e+07	2.06052e+07	2.12108e+07	2.20414e+07	C05607
mws0856	463.09	301.04	464.096	C21H20O12	[M-H]-	Quercetin-4'-O-glucoside (Spiraeoside)*	Flavonoids	Flavonols	20229-56-5	1	701746	762535	732970	1.93683e+06	1.78356e+06	1.83943e+06	418760	509000	498600	3.30606e+06	3.10649e+06	3.23724e+06	2.23718e+06	2.04802e+06	2.20656e+06	447641	475275	481068	581710	617358	653373	810873	953515	913961	1.3668e+06	1.33404e+06	1.29128e+06	341074	276911	380807	1.57804e+06	1.42776e+06	1.51213e+06	1.01705e+06	1.0392e+06	981577	1.01327e+06	1.09962e+06	-
Zmdn003480	537.2	375.15	538.205	C26H34O12	[M-H]-	Cycloolivil-6-O-glucoside	Lignans and Coumarins	Lignans	-	3	137897	128114	73594.6	230003	212621	241537	154604	161193	181886	109478	125824	125537	113598	97804.8	115231	146579	152100	129008	220291	218951	98052.3	125818	119363	146134	139744	127607	115052	90924.7	96971.4	98720.6	152559	173748	182788	140188	127372	142468	134678	139883	-
Lmfn003035	325.09	145.03	326.1	C15H18O8	[M-H]-	6-O-p-Coumaroyl-β-D-glucose*	Phenolic acids	Phenolic acids	114297-65-3	1	4.51121e+07	4.71119e+07	4.89342e+07	1.7019e+07	1.68725e+07	1.87461e+07	1.70989e+07	1.81151e+07	1.71804e+07	6.48958e+07	6.53779e+07	6.19215e+07	6.22036e+07	6.33638e+07	6.2898e+07	1.42042e+08	1.35395e+08	1.43618e+08	3.32883e+07	3.34836e+07	3.38354e+07	2.2192e+07	2.27374e+07	2.23376e+07	16026381	1.51075e+07	1.65115e+07	1.98837e+07	1.89272e+07	1.79568e+07	1.26163e+07	1.3035e+07	1.17505e+07	3.72323e+07	4.12643e+07	4.11908e+07	3.88756e+07	4.07566e+07	-
mws4183	433.08	300.03	434.085	C20H18O11	[M-H]-	Quercetin-3-O-arabinoside	Flavonoids	Flavonols	22255-13-6	2	2.64268e+06	2.55124e+06	2.38513e+06	2.11859e+06	2.12097e+06	2.00092e+06	1.49114e+06	1.60697e+06	1.68516e+06	827753	912336	908528	4.10341e+06	4.15765e+06	4.7325e+06	325176	314683	275712	1.36552e+06	1.52927e+06	1.32992e+06	212684	235159	254466	2.22942e+06	2.13096e+06	2.10272e+06	287681	305951	290368	515707	539388	657486	1.6039e+06	1.71344e+06	1.72553e+06	1.80799e+06	1.66672e+06	-
Lmfp001509	317.09	153.02	316.079	C13H16O9	[M+H]+	1-O-Galloyl-rhamnose	Phenolic acids	Phenolic acids	-	3	144073	147661	140321	150598	159825	153511	154203	141369	148853	164521	169089	185007	343775	340785	332527	122821	121260	123864	79390.1	85154.1	83726.9	71671.5	64571.4	72252.6	173396	166035	185373	64435.5	79398.3	67188.5	164221	169765	155162	140645	134242	143822	151831	141288	-
pmb3023	449.11	287.06	450.116	C21H22O11	[M-H]-	Eriodictyol-8-C-glucoside*	Flavonoids	Flavanones	1023271-51-3	2	6.33825e+06	6.41345e+06	6.17349e+06	4.77333e+06	5.2939e+06	5.12339e+06	5.68722e+06	5.83354e+06	5.91698e+06	5.98251e+06	5.64628e+06	6.16384e+06	1.13286e+07	1.0503e+07	9.61506e+06	5.11685e+06	6.37352e+06	5.58052e+06	6.40677e+06	6.42457e+06	6.57301e+06	5.1516e+06	5.24042e+06	4.95738e+06	5.56737e+06	6.42509e+06	6.05029e+06	5.75432e+06	6.12337e+06	5.75525e+06	9.00781e+06	9.00927e+06	8.07936e+06	6.26139e+06	6.58974e+06	6.23529e+06	5.90326e+06	6.57516e+06	-
mws0044	303.05	125.02	304.058	C15H12O7	[M-H]-	Taxifolin(Dihydroquercetin)	Flavonoids	Flavanonols	480-18-2	1	3.69243e+06	3.77104e+06	3.55856e+06	3.20198e+06	2.89735e+06	3.23263e+06	2.06514e+06	2.1124e+06	2.07614e+06	1.70824e+06	1.69687e+06	1.59922e+06	2.44195e+06	2.10973e+06	2.13495e+06	3.33225e+06	3.39646e+06	3.22416e+06	3.2439e+06	3.44259e+06	3.37873e+06	2.7198e+06	2.4556e+06	2.77782e+06	1.94379e+06	2.08585e+06	2.0501e+06	1.88411e+06	1.89148e+06	1.79526e+06	3.47253e+06	3.00308e+06	3.46115e+06	2.50736e+06	2.70072e+06	2.40963e+06	2.55809e+06	2.44409e+06	C01617
pmb3066	481.14	319.2	482.142	C22H26O12	[M-H]-	5-O-p-Coumaroylshikimic acid O-glucoside	Phenolic acids	Phenolic acids	-	2	1.62867e+06	1.96706e+06	1.9527e+06	3.899e+06	3.55875e+06	3.62427e+06	103899	91537.5	129919	1.09334e+07	9.97059e+06	1.17945e+07	1.67262e+06	1.70776e+06	1.59064e+06	1.82915e+06	1.43697e+06	1.7616e+06	1.97867e+06	1.68131e+06	1.94811e+06	180335	227875	203768	332498	341738	390582	152165	174245	112413	2.39374e+06	3.05909e+06	2.96365e+06	2.08266e+06	2.03791e+06	2.22521e+06	2.26456e+06	2.10356e+06	-
MWSmce577	207.1	161.06	206.094	C12H14O3	[M+H]+	(E)-Ethyl p-methoxycinnamate	Phenolic acids	Phenolic acids	24393-56-4	3	129687	145236	146031	104598	83164.5	77990.7	62772.6	60755.8	58103.6	44057.3	41524.7	45109	58062.9	74128.3	75642.8	45225.1	44008.5	44890.8	51784.7	65231.6	90874.4	50138	46049.2	58682.7	74967.2	81787.3	85427.4	37793.6	43560.8	41857	61981	57390.5	57990.6	74242.7	67427.8	71759.8	70609.7	66475.3	-
Zmhn002301	325.09	163.04	326.1	C15H18O8	[M-H]-	p-Coumaric acid-4-O-glucoside	Phenolic acids	Phenolic acids	117405-48-8	1	6.87307e+06	7.99822e+06	7.71301e+06	1.92322e+06	2.0474e+06	2.13768e+06	3.44104e+06	909140	1.01551e+06	1.02051e+07	9.74793e+06	9.94593e+06	8.0686e+06	2.37788e+06	3.03528e+06	9	9	9	4.53614e+06	4.65692e+06	5.66222e+06	4.13808e+06	4.05044e+06	4.24862e+06	3.27537e+06	3.4864e+06	3.11742e+06	5.10645e+06	3.90278e+06	3.90469e+06	4.60288e+06	4.24161e+06	4.0521e+06	4.45355e+06	4.71032e+06	4.58065e+06	4.16456e+06	4.53746e+06	C06739
Lmyn000160	237.06	87.01	238.069	C8H14O8	[M-H]-	Mucic acid Dimethyl Ester	Phenolic acids	Phenolic acids	-	1	2.11451e+07	2.16323e+07	2.08366e+07	1.16669e+07	1.1579e+07	1.47915e+07	1.94583e+07	1.54991e+07	1.67954e+07	2.29524e+07	2.209e+07	1.99794e+07	1.51809e+07	1.44436e+07	1.43202e+07	1.91905e+07	1.86256e+07	1.85978e+07	2.21217e+07	2.37364e+07	2.69825e+07	1.80893e+07	1.85658e+07	1.89775e+07	1.22501e+07	1.32075e+07	1.38368e+07	1.33702e+07	1.33982e+07	1.50112e+07	1.42011e+07	1.46598e+07	1.41289e+07	1.93751e+07	1.75468e+07	1.79003e+07	1.73257e+07	1.76369e+07	-
pmb2928	331.07	313.06	332.074	C13H16O10	[M-H]-	Gallic acid-4-O-glucoside	Phenolic acids	Phenolic acids	84274-52-2	3	4.99295e+06	5.58633e+06	5.21301e+06	8.70461e+06	7.93815e+06	8.19403e+06	7.7514e+06	8.19717e+06	8.21211e+06	8.34689e+06	8.60003e+06	8.35748e+06	7.35047e+06	6.80533e+06	7.0703e+06	5.10318e+06	4.69712e+06	4.98401e+06	3.82409e+06	3.66088e+06	3.60221e+06	5.52809e+06	5.73507e+06	5.92981e+06	4.50674e+06	3.99393e+06	4.35526e+06	6.61337e+06	6.58705e+06	6.60557e+06	5.15869e+06	5.44038e+06	5.25536e+06	6.11844e+06	5.51616e+06	5.96416e+06	6.05891e+06	5.62895e+06	-
WaYn002313	373.11	193.05	374.121	C16H22O10	[M-H]-	Homosyringic Acid 4'-O-Glucoside	Phenolic acids	Phenolic acids	-	2	193590	203612	207747	507311	550926	554105	285892	279756	265397	565513	680041	631228	434284	410045	440695	185120	457284	204231	243267	242101	240283	541304	463866	488851	302776	334453	328225	784763	814336	915798	561768	514950	501712	376725	382068	381517	385875	420884	-
Zmdn002049	451.13	289.07	452.132	C21H24O11	[M-H]-	Epicatechin-4'-O-β-D-glucopyranoside*	Flavonoids	Flavanols	-	3	105334	192262	127897	190194	177371	186581	182151	164741	175982	232624	209565	225342	182367	177173	172080	286373	130121	136740	253940	275419	311454	138695	251569	135615	197126	192388	213192	316369	376739	253113	221935	169119	212058	193884	175346	198335	188745	192010	-
Lmsn005333	461.11	169.01	462.116	C22H22O11	[M-H]-	4-O-Galloyl-1-O-Cinnamoyl-β-D-glucose*	Phenolic acids	Phenolic acids	-	3	69871.1	70582.8	43642.1	33058.4	37793	34327.7	294668	303452	346987	38168	23150.8	31291.1	17097.9	7822.62	7270.83	40424.6	35173.6	24769.4	48946.2	41548.5	12843.2	1075.65	5005	2725.95	14769.8	8566.42	4994.86	180179	176134	190294	10713.9	8943	20259.4	66945.7	71595.7	74147.5	75612.2	71091	-
Zmhp002496	331.15	316.06	330.147	C19H22O5	[M+H]+	Magnolignan D	Lignans and Coumarins	Lignans	-	2	2.15089e+07	2.12138e+07	2.20546e+07	2.76555e+07	2.76763e+07	2.81566e+07	2.14148e+07	2.0541e+07	2.24402e+07	1.41616e+07	1.35481e+07	1.50716e+07	3.54672e+07	3.70667e+07	3.61047e+07	1.18305e+07	1.21862e+07	1.23627e+07	7.75099e+06	7.73517e+06	7.60804e+06	7.49545e+06	7.35401e+06	7.37814e+06	3.76659e+07	3.89574e+07	3.74255e+07	1.22032e+07	1.28588e+07	1.19795e+07	1.30063e+07	1.1669e+07	1.28297e+07	1.80718e+07	1.86924e+07	1.8295e+07	2.02231e+07	1.83033e+07	-
Hmsp006418	263.16	137.06	262.157	C16H22O3	[M+H]+	Methyl-[4]-Shogaol	Phenolic acids	Phenolic acids	-	3	73506.6	74072.2	76418.8	66076.2	53020.3	52187	70802.6	82356.2	78974.8	40797.9	38500.1	42962.7	39022.1	45359.9	53927.3	66033.5	68035.2	85989.4	79100.2	76767.4	83640.8	49413.1	52982.2	55360.9	57711.6	56142.5	58720.4	56861.7	59278.4	72263.2	101323	101068	101887	50427.7	49967.4	55441.1	53052.5	49906.3	-
Lmmn000774	343.1	181.05	344.111	C15H20O9	[M-H]-	Dihydrocaffeoylglucose*	Phenolic acids	Phenolic acids	-	3	1.24611e+06	1.24223e+06	1.48923e+06	882642	897836	938268	631787	646397	665241	1.51779e+06	1.53307e+06	1.43296e+06	1.05833e+06	1.05429e+06	1.15185e+06	2.16083e+06	2.26969e+06	2.53624e+06	1.22503e+06	1.42796e+06	1.45996e+06	1.21673e+06	1.13031e+06	1.16772e+06	857224	309379	774871	994766	1.15067e+06	1.08153e+06	1.02326e+06	922701	878336	1.19096e+06	1.17182e+06	1.16198e+06	1.29971e+06	1.17483e+06	-
Zmyn003693	267.07	252.04	268.074	C16H12O4	[M-H]-	6-Hydroxy-2'-methoxyflavone	Flavonoids	Flavones	61546-59-6	3	28787.8	24256.8	9995.8	9557.52	9699.76	11158.5	31574.4	12296.2	25988.5	25687.1	5795.91	26447.3	23040.3	4345.02	21792.4	27987.6	27123.6	10863.7	27980.8	6984.76	23096.3	26111.2	21573.2	27050.7	32275.7	23836.2	31152	23481.7	22801.8	20767.3	29804.2	27173.1	32280.2	17045.4	16653.9	15444.5	16947.2	17569.2	C15203
MW0134154	479.08	316.03	480.09	C21H20O13	[M-H]-	myricetin-3-O-hexoside	Flavonoids	Flavonols	-	3	2.989e+06	3.66651e+06	3.12856e+06	1.67298e+06	1.8015e+06	1.66428e+06	1.80759e+06	1.82054e+06	1.98152e+06	2.93938e+06	3.40633e+06	3.37866e+06	2.49893e+06	2.39505e+06	2.40181e+06	2.14398e+06	1.80499e+06	2.0358e+06	2.24336e+06	2.05844e+06	2.19693e+06	2.93723e+06	3.063e+06	2.66115e+06	2.19732e+06	2.3373e+06	2.26053e+06	2.86695e+06	3.10438e+06	2.33101e+06	2.86239e+06	3.06153e+06	2.79682e+06	2.52058e+06	2.49814e+06	2.57841e+06	2.37088e+06	2.29066e+06	-
Lakn001671	329.09	123.05	330.095	C14H18O9	[M-H]-	2-β-D-Glucopyranosyloxy-5-hydroxy-phenylacetic acid	Phenolic acids	Phenolic acids	-	2	2.10709e+06	2.06293e+06	1.9471e+06	789144	802075	877359	2.65265e+06	2.64098e+06	2.91295e+06	1.93161e+06	1.88498e+06	1.98004e+06	2.30658e+06	2.17891e+06	2.06413e+06	1.18357e+06	97924.5	1.10952e+06	2.04461e+06	2.16817e+06	1.91874e+06	1.44321e+06	1.62647e+06	1.62006e+06	1.44255e+06	1.58638e+06	1.42029e+06	2.27676e+06	2.34447e+06	2.26428e+06	957124	990736	1.00563e+06	1.68309e+06	1.76382e+06	1.60531e+06	1.68219e+06	1.55663e+06	-
Lmyn006922	447.13	285.08	448.137	C22H24O10	[M-H]-	Sakuranin	Flavonoids	Flavanones	529-39-5	3	396368	395975	378580	349942	341013	341403	455626	414045	425311	159091	143494	151748	430703	365238	381648	136847	127133	119694	185505	166615	199131	309742	314733	326594	93668.9	99356.5	91897.4	134002	139122	143177	168823	158591	162625	213078	215264	235587	222204	235677	C17391
Zmhn001883	329.09	209.04	330.095	C14H18O9	[M-H]-	Vanillic acid-4-O-glucoside	Phenolic acids	Phenolic acids	32142-31-7	2	4.12048e+07	4.91719e+07	4.96811e+07	5.10989e+07	5.20043e+07	5.24905e+07	4.35225e+07	4.30174e+07	4.8527e+07	3.89248e+07	4.31137e+07	4.39323e+07	5.88952e+07	5.96785e+07	5.59841e+07	5.62563e+07	5.10449e+07	6.30692e+07	6.2886e+07	6.54716e+07	5.86565e+07	3.66913e+07	3.93006e+07	3.39373e+07	56239586	5.74783e+07	6.26817e+07	5.65146e+07	5.87406e+07	5.03318e+07	5.49577e+07	4.78883e+07	5.00076e+07	5.4054e+07	4.87625e+07	5.55399e+07	5.22644e+07	5.3636e+07	-
Jmwn002494	325.09	119.05	326.1	C15H18O8	[M-H]-	(2E)-3-[4-(β-D-glucopyranoside)-phenylacrylic]-acid	Phenolic acids	Phenolic acids	-	1	1.44921e+06	1.46956e+06	1.49452e+06	1.18877e+06	1.19365e+06	1.18052e+06	660734	749973	752029	9.99487e+06	9.03348e+06	8.63557e+06	2.86474e+06	3.04628e+06	2.63622e+06	790164	787569	778980	1.16076e+06	1.1588e+06	1.00519e+06	1.07745e+06	1.10026e+06	1.29548e+06	1.89903e+06	1.89904e+06	1.73699e+06	1.33538e+06	1.34359e+06	1.29906e+06	3.94792e+06	3.18354e+06	4.05705e+06	1.99979e+06	2.24263e+06	2.21634e+06	2.21206e+06	2.08308e+06	-
Lmtn002916	507.08	331.05	508.085	C22H20O14	[M-H]-	Mearnsetin-3-O-glucuronide	Flavonoids	Flavones	-	1	7899.42	2244.14	3340	2.20834e+06	2.31068e+06	2.19546e+06	4.24887e+06	4.81203e+06	4.2703e+06	3.16575e+06	3.0524e+06	3.0123e+06	6.09433e+06	6.00305e+06	6.48696e+06	7.24599e+06	6.94265e+06	7.34943e+06	4.07332e+06	3.94601e+06	3.89376e+06	5.78742e+06	5.66999e+06	5.45428e+06	4.04265e+06	4.43255e+06	4.05424e+06	5.64871e+06	5.58304e+06	5.72879e+06	3.48466e+06	3.50392e+06	3.26217e+06	4.59834e+06	4.06473e+06	4.53045e+06	4.30715e+06	4.28786e+06	-
mws1474	345.1	284.07	344.09	C18H16O7	[M+H]+	5,7-Dihydroxy-3',4',5'-trimethoxyflavone	Flavonoids	Flavones	18103-42-9	3	37920.1	28942.9	27415.7	136710	148268	137110	5340.1	14830.3	13330.8	8444.16	9749.41	7977.24	56919.7	54565	54550.1	10189	8964.28	7056.66	55104.9	45574.8	48362.8	53418	57589	52605.3	344895	380665	371724	11939.2	13352.3	8847.25	48254.3	54904.7	43100.9	66551.9	69436	64611.1	70670.1	73137.5	C19807
Lmnn002886	477.14	179.03	478.147	C23H26O11	[M-H]-	1'-O-(3,4-Dihydroxyphenethyl)-O-caffeoyl-glucoside	Phenolic acids	Phenolic acids	-	3	92227.6	116177	105720	1.21293e+07	1.21882e+07	1.25957e+07	1.19987e+07	1.25731e+07	1.19288e+07	6.01723e+07	5.83738e+07	6.15331e+07	5.97938e+07	5.56733e+07	5.7114e+07	2.90987e+07	2.95011e+07	2.91459e+07	1.44262e+07	1.1934e+07	1.48717e+07	2.50753e+07	2.3057e+07	2.32984e+07	1.90875e+07	1.95781e+07	1.91769e+07	2.11695e+07	1.89784e+07	1.81284e+07	1.86644e+07	1.77908e+07	2.01532e+07	2.65296e+07	2.5456e+07	2.71759e+07	2.8702e+07	2.83613e+07	-
Lmsn002548	341.09	161.02	342.095	C15H18O9	[M-H]-	1-O-Caffeoyl-β-D-glucose	Phenolic acids	Phenolic acids	14364-08-0	1	5.46389e+06	5.06845e+06	4.68225e+06	1.63634e+06	1.57846e+06	1.58561e+06	981324	969499	905520	3.78026e+06	3.79655e+06	3.5663e+06	1.68924e+06	1.65426e+06	1.391e+06	5.39536e+06	5.85432e+06	6.41865e+06	2.52503e+06	2.47113e+06	2.58309e+06	1.71341e+06	1.55331e+06	1.52848e+06	687900	725726	739984	1.4579e+06	1.77259e+06	1.6079e+06	1.25893e+06	1.13181e+06	1.1548e+06	2.31482e+06	2.56108e+06	2.46167e+06	2.28095e+06	2.32981e+06	C10433
mws2367	299.11	119.05	300.121	C14H20O7	[M-H]-	Salidroside	Phenolic acids	Phenolic acids	10338-51-9	2	765282	820490	863787	1.55783e+06	1.68242e+06	1.74107e+06	852672	812762	862823	1.18123e+06	1.22804e+06	1.11405e+06	1.7581e+06	1.6709e+06	1.77763e+06	1.55429e+06	1.61853e+06	1.71082e+06	1.49439e+06	1.55744e+06	1.61477e+06	1.45434e+06	1.46908e+06	1.46262e+06	1.10833e+06	1.09369e+06	1.22595e+06	1.07346e+06	1.14082e+06	1.19867e+06	810290	740103	738230	1.19114e+06	1.24104e+06	1.16835e+06	1.09734e+06	1.11838e+06	C06046
Zmpn002553	339.07	177.02	340.079	C15H16O9	[M-H]-	Cichoriin*	Lignans and Coumarins	Coumarins	531-58-8	1	3.30504e+06	3.89834e+06	3.53613e+06	3.66531e+06	3.62775e+06	4.08769e+06	1.47176e+06	1.55994e+06	1.75799e+06	3.41092e+06	3.03701e+06	3.13114e+06	2.83324e+06	2.59789e+06	2.62776e+06	2.30243e+06	2.34995e+06	2.48412e+06	2.77754e+06	2.62189e+06	2.55762e+06	3.24585e+06	2.96682e+06	3.0287e+06	2.18993e+06	2.36777e+06	2.31702e+06	3.49585e+06	3.64262e+06	3.45375e+06	5.18723e+06	5.02319e+06	5.29052e+06	2.9783e+06	3.12897e+06	3.01453e+06	2.83525e+06	2.75312e+06	C09206
Wayn004603	477.07	301.04	478.075	C21H18O13	[M-H]-	Tricetin 3'-glucuronide*	Flavonoids	Flavones	-	1	10606.7	6670	5859.6	2.45992e+06	2.45183e+06	2.15413e+06	2.82803e+06	2.82632e+06	2.62845e+06	1.23633e+07	1.25096e+07	1.16989e+07	1.26411e+07	1.16007e+07	1.06555e+07	6.1796e+06	5.89955e+06	5.56452e+06	2.62689e+06	2.83481e+06	2.81584e+06	4.25722e+06	4.77421e+06	4.745e+06	3.93103e+06	4.02284e+06	4.07887e+06	4.01666e+06	4.0804e+06	3.91677e+06	3.33792e+06	3.94002e+06	3.74654e+06	5.62008e+06	5.18058e+06	5.20366e+06	5.3825e+06	4.89856e+06	-
pmp001285	149.02	65.04	148.016	C8H4O3	[M+H]+	Phthalic anhydride	Phenolic acids	Phenolic acids	85-44-9	1	5.64769e+06	4.93977e+06	6.00482e+06	6.20337e+06	6.12611e+06	5.86218e+06	5.53526e+06	5.73707e+06	5.39884e+06	5.38783e+06	5.52758e+06	5.30695e+06	6.46111e+06	6818344	6.88499e+06	6.28322e+06	6.25912e+06	6.10117e+06	6.36716e+06	6.53032e+06	6.66741e+06	6.75712e+06	6.99118e+06	6.14921e+06	7.10247e+06	7.015e+06	6.93948e+06	7.28154e+06	7.09042e+06	6.9753e+06	7.50235e+06	7.64031e+06	4.53984e+06	7.0433e+06	6.5421e+06	6.68669e+06	6.58862e+06	7.3627e+06	-
mws0749	137.02	93.03	138.032	C7H6O3	[M-H]-	4-Hydroxybenzoic acid	Phenolic acids	Phenolic acids	99-96-7	1	9.11562e+06	9.60953e+06	9.84992e+06	6.2727e+06	6.23257e+06	6.4449e+06	4.17965e+06	4.21062e+06	3.9965e+06	6.34185e+06	5.71953e+06	5.8139e+06	5.45889e+06	5.36392e+06	5.17879e+06	7.98238e+06	7.094e+06	7.30646e+06	9.87854e+06	9.40843e+06	9.775e+06	1.23639e+07	1.08549e+07	1.18313e+07	1.06463e+07	1.10555e+07	1.19052e+07	1.17472e+07	1.21185e+07	1.17364e+07	1.29735e+07	1.34372e+07	1.28016e+07	9.19751e+06	1.03394e+07	9.32755e+06	9.28857e+06	9.22578e+06	C00156
mws0913	447.09	285.04	448.101	C21H20O11	[M-H]-	Kaempferol-3-O-galactoside (Trifolin)*	Flavonoids	Flavonols	23627-87-4	1	1.03071e+06	1194280	2559470	9.76202e+06	9.48488e+06	8.85767e+06	2.96434e+06	2.51849e+06	2.55924e+06	6.00885e+06	5.97597e+06	6.20782e+06	4.0909e+06	4.7646e+06	4.883e+06	1.1732e+06	1.35078e+06	1.66036e+06	1.51043e+06	1.31367e+06	1.36086e+06	661244	459868	695149	4.24333e+06	4.3391e+06	4.24041e+06	1.53817e+06	1.52617e+06	1.58717e+06	9.04848e+06	8.33253e+06	8.50286e+06	3.25206e+06	3.21364e+06	3.58468e+06	3.56714e+06	3.34542e+06	C12626
pmn001640	449.07	316	450.08	C20H18O12	[M-H]-	Myricetin-3-O-arabinoside*	Flavonoids	Flavonols	132679-85-7	1	3.73033e+06	4.01424e+06	3.93448e+06	2.27778e+06	2.14798e+06	2.30767e+06	2.08791e+06	1.81147e+06	1.87348e+06	1.46194e+06	1.35966e+06	1.24254e+06	3.62967e+06	3.69774e+06	3.65009e+06	347965	349121	334868	2.38321e+06	2.22744e+06	2.34858e+06	1.07759e+06	1.18318e+06	963586	2.29212e+06	2.21739e+06	2.16605e+06	567857	704904	530842	1.59037e+06	1.69575e+06	1.41884e+06	1.8918e+06	2.05914e+06	1.87192e+06	1.799e+06	1.85969e+06	-
Lmxp001668	151.08	91.05	150.068	C9H10O2	[M+H]+	2-Methoxy-4-ethenylphenol	Phenolic acids	Phenolic acids	7786-61-0	1	7.65215e+06	7.52269e+06	7.13926e+06	1.43969e+07	1.34049e+07	1.56287e+07	1.29832e+07	1.32661e+07	1.32476e+07	5.85929e+06	5.7911e+06	6.76126e+06	8.47793e+06	7.79736e+06	7.81563e+06	1.12154e+07	1.09674e+07	1.09428e+07	1.62324e+07	1.6576e+07	1.56827e+07	1.27249e+07	1.33153e+07	1.31488e+07	7.4464e+06	6.77396e+06	7.88478e+06	2.99232e+07	3.10505e+07	2.8919e+07	1.95734e+07	1.84475e+07	1.96679e+07	1.40422e+07	1.23259e+07	1.25749e+07	1.33566e+07	1.30217e+07	C17883
Li512115	515.12	353.09	516.127	C25H24O12	[M-H]-	Isochlorogenic acid B	Phenolic acids	Phenolic acids	14534-61-3	3	56738.1	57281.3	50247.3	73151	68945	79754.2	73847.1	183745	45305.6	131876	103180	111897	125352	120192	118223	110784	91155	80025	263297	310094	305633	2.1389e+06	2.03291e+06	2.40229e+06	134596	121011	126169	99315.7	41680	79963.6	81695	48609.3	204326	309221	295057	293457	328643	323742	C10468
Lamn004579	655.18	331.08	656.195	C29H36O17	[M-H]-	3-(3,4-dihydroxybenzyl)-5,7-dihydroxy-6-methoxychroman-4-one diglucoside	Flavonoids	Other Flavonoids	-	2	265787	297678	268962	90966.2	70541.3	88414.6	73653.7	84444.2	80886.6	170923	186186	169153	254581	291354	259425	48339.1	68664.4	48345	81378.9	92464.7	83090.3	129626	121716	98370	131798	149481	106026	104406	114242	91142	143880	183931	169270	136557	125752	118646	131248	129063	-
Lamp006225	339.11	177.05	338.1	C16H18O8	[M+H]+	Hydroxymethyl coumarin glucoside	Lignans and Coumarins	Coumarins	-	2	1.15469e+06	1.25195e+06	1.10728e+06	585874	1.0187e+06	1.02791e+06	378864	309167	288937	976234	1.0254e+06	991356	631629	559304	593537	250377	273112	238501	247519	250568	138419	82590	42199.8	111571	510866	552011	521643	388537	361151	170082	194942	170890	185415	444557	487535	501783	501424	506300	-
Lmdp003994	461.14	299.09	460.137	C23H24O10	[M+H]+	6,4'-Dimethoxyisoflavone-7-O-glucoside (Wistin)	Flavonoids	Isoflavones	19046-26-5	2	1.06235e+06	1.06804e+06	1.08504e+06	507505	892336	964712	549450	428675	619800	336698	292833	375139	1.21741e+06	1.09037e+06	1.01824e+06	463749	493039	444134	1.01735e+06	1.21659e+06	1.32859e+06	554179	531447	505287	845739	884244	944004	342417	303384	415859	300776	317117	474596	561518	628083	636665	635214	634722	-
Wabn003563	385.11	179.07	386.121	C17H22O10	[M-H]-	3'-O-Beta-D-Glucopyranosyl plumbagic acid	Phenolic acids	Phenolic acids	-	2	1.17264e+06	1.33389e+06	1.42616e+06	1.3172e+06	1.23894e+06	1.28465e+06	780554	688767	647428	458449	402093	456741	397608	383228	380928	910653	976919	842490	678322	668531	747573	501965	476436	529120	760866	763700	832273	428699	360897	325882	464388	445900	435699	630022	702610	654801	666768	717783	-
Hajp008206	373.13	312.11	372.121	C20H20O7	[M+H]+	3',4',5',5,7-Pentamethoxyflavone*	Flavonoids	Flavones	53350-26-8	1	7975.73	1993.66	2817.73	229387	277436	258258	10772	12000.4	15417.6	915.25	2598.36	1922.6	30884.1	27855.8	28337.1	2650.45	3022.91	1435.16	989.82	4622.06	3167.79	5639.68	4439.16	4906.88	139815	138314	136997	571.765	5784.73	5796.53	11669	9188.22	13426.5	39920.1	39373.8	37550.5	41886.4	36603.8	-
pme0282	165.02	77.04	166.027	C8H6O4	[M-H]-	Phthalic acid	Phenolic acids	Phenolic acids	88-99-3	1	333553	362117	356485	416770	394094	393742	287031	259355	264104	309779	313537	305641	235113	224645	255283	230385	232922	225478	362616	363008	397250	357039	352131	351649	282257	288239	286386	323980	339796	308969	301834	267589	299326	263684	277499	272371	303505	280643	C01606
Lcrp000356	357.17	203.11	356.162	C21H24O5	[M+H]+	2,6-Dimethoxy-4-(7-methoxy-3-methyl-5-prop-1-enyl-2,3-dihydro-1-benzofuran-2-yl)phenol	Lignans and Coumarins	Lignans	-	2	321454	330073	349002	13652.1	13998	5908.76	121013	115843	109306	9764.05	7707.12	16011	7485.73	2365.9	5396.34	8658.41	10113.4	9951.46	144028	137883	135612	5733.24	2850.39	4518.35	1564.1	1928.66	1886.79	17437.1	22400.5	16829.5	6509.18	2699.59	7856.5	53621.9	58589.8	59804.3	60497.6	61900.1	-
Lmbp003208	385.12	223.06	384.106	C17H20O10	[M+H]+	Fraxidin-8-O-glucoside	Lignans and Coumarins	Coumarins	-	2	6.6446e+06	6.48179e+06	6.47297e+06	2.78452e+07	2.14506e+07	2.29935e+07	2.64441e+07	2.53451e+07	2.69405e+07	7.00879e+06	5.57159e+06	5.14804e+06	5.12118e+06	5.3588e+06	5.96991e+06	6.7614e+06	7.94378e+06	6.49304e+06	7.60292e+06	7.54563e+06	8.35473e+06	8.46049e+06	7.82942e+06	8.51303e+06	1.72969e+07	1.6722e+07	1.68226e+07	9.98538e+06	1.08876e+07	1.04814e+07	1.75797e+07	1.67217e+07	1.62658e+07	1.01297e+07	1.12434e+07	9.84054e+06	1.07515e+07	1.08781e+07	-
MWSHC20168	153.02	109.03	154.027	C7H6O4	[M-H]-	Methyl cumalate*	Phenolic acids	Phenolic acids	6018-41-3	1	5.92611e+06	6.47669e+06	6.74458e+06	8.30078e+06	7.82111e+06	8.1191e+06	5.14842e+06	5.46993e+06	5.61382e+06	1.02815e+07	1.05082e+07	1.09161e+07	1.31635e+07	1.30422e+07	1.23652e+07	1.3768e+07	1.29645e+07	1.28999e+07	1.55349e+07	1.27264e+07	1.54791e+07	9.80919e+06	9.96676e+06	9.82333e+06	3.94357e+07	4.12765e+07	3.85081e+07	1.3705e+07	1.36556e+07	1.27272e+07	2.09299e+07	2.22986e+07	2.18983e+07	1.37679e+07	1.53639e+07	1.41051e+07	1.41979e+07	1.32956e+07	-
Lmsn004659	659.13	169.01	660.133	C30H28O17	[M-H]-	1,6-Di-O-galloyl-2-O-Feruloyl-β-D-glucose	Phenolic acids	Phenolic acids	-	3	2241.81	10424.6	9998.1	40255.8	40167.8	46284	131224	121689	143067	235213	234145	211937	95846.9	73086.5	83144.7	5470.98	2733.82	6353.01	40787.9	55608.2	51378.3	45554.6	34043.7	56147.5	130834	121276	111234	103276	115955	99596.6	24638.9	27856.6	24233.6	69845.9	78195.8	69617.9	70981.4	68505.4	-
Lmln010063	205.16	189.13	206.167	C14H22O	[M-H]-	2,6-Di-tert-butylphenol	Phenolic acids	Phenolic acids	128-39-2	1	522259	487946	524621	515802	522462	532626	522308	445283	491979	481259	462950	476277	449297	463982	466012	479966	505784	531405	577669	594856	572691	587305	590463	585909	540337	577465	547253	539662	539150	531273	533562	551254	571181	550542	488640	531146	562627	552158	-
MWSmce195	327.15	188.08	326.152	C20H22O4	[M+H]+	Dehydrodiisoeugenol*	Lignans and Coumarins	Lignans	2680-81-1	1	2.40395e+06	2.46633e+06	2.48005e+06	9773.4	11821.7	11301.5	353154	340269	346148	4952.81	4976.15	5638.87	9	9	9	7869.14	8282.17	8333.43	901291	918660	902362	3711.25	2849.18	3438.77	2752.13	785.581	2297.64	73677.2	70428.3	75254.5	2240.7	1974.3	3158	335501	359302	367660	387667	378252	C10650
Zbsp002100	595.14	289.07	594.137	C30H26O13	[M+H]+	Catechin-(4alpha->8)-gallocatechin	Flavonoids	Flavanols	-	1	6.93983e+06	8.80078e+06	8.56294e+06	5.19165e+06	5.03008e+06	5.19276e+06	7.51612e+06	7.78774e+06	7.69126e+06	5.28473e+06	5.72962e+06	6.34659e+06	1.30773e+07	1.32605e+07	13905725	1.00069e+07	8.51645e+06	8.06967e+06	4.25871e+06	4.24943e+06	4.23233e+06	1.0654e+07	1.14469e+07	1.05813e+07	1.08465e+07	1.01777e+07	1.26111e+07	1.12628e+07	1.09415e+07	1.13367e+07	5.19789e+06	5.02664e+06	5.72991e+06	7.78094e+06	8.25938e+06	7.64594e+06	8.70516e+06	8.44816e+06	-
mws1313	373.13	312.1	372.121	C20H20O7	[M+H]+	Sinensetin (5,6,7,3',4'-pentamethoxyflavone)*	Flavonoids	Flavones	2306-27-6	1	2684.62	9605.15	4494.14	1.08671e+06	1.12716e+06	1.12186e+06	34889.5	37804.8	39439.7	5370.7	3204.95	6242.92	127146	112574	118337	4988.08	6014.15	5920.5	5599.24	4369.82	3903.47	11660.4	9185.03	11647	610313	629564	603589	4624.84	9717.12	5097.35	35824.3	34633.9	34993	156721	161472	155416	167825	177199	C10186
Jmbn003691	311.11	59.01	312.121	C15H20O7	[M-H]-	3,4-dihydroxy-allylbenzene-3-O-β-D-glucopyranoside	Phenolic acids	Phenolic acids	-	2	457756	433793	420828	197935	237564	237634	233054	228948	197203	408555	493606	566091	329549	279383	313592	262782	254088	259438	499856	494075	479135	198422	174373	205294	197357	227499	208458	104819	135882	78446.9	133471	126127	142579	242957	250271	263763	275105	274127	-
Zmtn001661	315.11	153.02	316.116	C14H20O8	[M-H]-	Vanilloloside	Phenolic acids	Phenolic acids	74950-96-2	2	2.02615e+06	2.13821e+06	2.10637e+06	4.92506e+06	4.62849e+06	5.00572e+06	3.21641e+06	2.67031e+06	2.41583e+06	1.14043e+07	1.28205e+07	1.03325e+07	1.77376e+06	1.7171e+06	1.82779e+06	3.74646e+06	4.47768e+06	4.06378e+06	5.65003e+06	6.25593e+06	7.15511e+06	7.53181e+06	6.65487e+06	6.0464e+06	3.33983e+06	3.78655e+06	4.10467e+06	3.61409e+06	3.54786e+06	4.09526e+06	4.49599e+06	4.02727e+06	4.1172e+06	4.45073e+06	4.69537e+06	4.57287e+06	4.24604e+06	4.93632e+06	-
pmn001515	325.06	93.03	326.064	C14H14O9	[M-H]-	3-Galloylshikimic acid	Phenolic acids	Phenolic acids	110082-91-2	3	102990	100272	112879	36527.2	73057.7	65025.1	66152.8	42440.7	43138.5	86860.3	93083.8	91103.4	22405.8	71984.1	73744.7	79627.9	88119.8	89897.8	86684.9	53979.1	182872	77377	72259.7	72383.2	143150	157360	153892	121409	124158	113752	259124	242274	261346	133593	119043	123983	137202	127938	-
Zmhn001358	299.08	137.02	300.084	C13H16O8	[M-H]-	4-O-Glucosyl-4-hydroxybenzoic acid*	Phenolic acids	Phenolic acids	-	1	1.07915e+06	1.08673e+06	1.02932e+06	956773	1.17333e+06	1.16501e+06	585803	750425	788041	1.75037e+06	1.75312e+06	1.68871e+06	1.22102e+06	1.09753e+06	1.14532e+06	1.03178e+06	1.11576e+06	1.22887e+06	1.56623e+06	1.59035e+06	1.53207e+06	463913	369190	499731	787389	354221	830318	1.57883e+06	1.70012e+06	1.69613e+06	1.43759e+06	1.37832e+06	1.43634e+06	1.14078e+06	1.29442e+06	1.16156e+06	1.14241e+06	1.2361e+06	-
pmp001161	389.12	328.1	388.116	C20H20O8	[M+H]+	5-Hydroxyauranetin	Flavonoids	Flavonols	50439-46-8	2	6144.48	4125.42	4946.84	613298	625368	617041	6715.5	7272.72	8874.93	3277.69	2639.2	2675.77	20189.1	19501.6	20725.8	4760.47	3812.1	4745.83	19831.4	15909.5	15059.8	54171.5	60274.2	54288.8	151688	165385	170797	9464.97	8020.7	8283.89	22055.1	22145.4	25938.5	80121.2	76679.1	75575.9	84198	72700.8	-
Zmhp004269	375.11	360.08	374.1	C19H18O8	[M+H]+	Skullcapflavone II	Flavonoids	Flavones	55084-08-7	3	97439.1	98327	88175.6	2.96081e+06	2.9106e+06	2.85349e+06	155274	139204	142392	113436	104333	118484	184421	191626	161146	134897	137015	130156	426328	428398	452852	445822	391858	395976	1.06424e+06	1.07801e+06	1.14942e+06	138723	136934	147248	675857	663019	673988	547527	511353	531552	537905	594815	C10183
mws2120	291.01	247.02	292.022	C13H8O8	[M-H]-	Brevifolin carboxylic acid	Phenolic acids	Phenolic acids	18490-95-4	3	360109	421643	483373	349336	313484	327517	839032	790822	766617	508620	504101	481059	889369	838220	743591	629181	629172	637829	311364	226754	265217	445989	485352	497013	614861	672457	624944	661530	619239	651682	223509	229167	240605	540575	479413	525482	550761	552889	-
MW0134073	477.1	314.05	478.111	C22H22O12	[M-H]-	Isorhamnetin 3-galactoside	Flavonoids	Flavonols	6743-92-6	3	418904	486778	443613	878947	836000	814919	673829	579909	659379	1.28766e+06	1.38403e+06	1.44212e+06	1.01745e+06	1.19395e+06	1.04368e+06	133556	152903	136547	133633	154870	154401	162587	115382	170396	929834	720949	942551	164465	159328	128390	824830	884026	881061	646003	602148	634558	575264	664791	-
HJN104	481.14	319.08	482.106	C21H22O13	[M-H]-	Dihydromyricetin-3-O-glucoside	Flavonoids	Flavanonols	-	3	1.77592e+06	1.74733e+06	1.70931e+06	3.54542e+06	3.56172e+06	3.49096e+06	97879.7	112181	100234	1.0762e+07	1.09874e+07	1.12285e+07	1.87819e+06	1.83825e+06	1.67803e+06	1.79436e+06	1.58949e+06	2.02367e+06	2.01983e+06	1.96429e+06	1.77975e+06	209756	208875	210045	354537	356988	382300	168342	173956	151439	3.18607e+06	3.01775e+06	2.99907e+06	2.12132e+06	1.92123e+06	2.20703e+06	2.23015e+06	2.14052e+06	-
Lcrp000359	327.16	188.08	326.152	C20H22O4	[M+H]+	Otobaphenol*	Lignans and Coumarins	Lignans	10240-16-1	1	2.37538e+06	2.5074e+06	2.35881e+06	10954.2	10968.4	11199.7	346439	338064	336321	6517.03	5606.41	5697.29	1161.19	1401.92	841.409	8547.15	7776.13	7031.22	872381	922382	907498	4111.49	1837.34	3800.81	2786.31	2333.75	661.035	67688.4	71146.3	72010.9	2465.48	2945.4	719.525	335434	347757	361293	389501	371360	-
Hmln006813	315.12	255.11	316.131	C18H20O5	[M-H]-	4'-hydroxy-2,4,6-trimethoxydihydrochalcone	Flavonoids	Chalcones	-	3	293035	324587	306850	846253	889548	822901	342546	342568	324942	399450	382417	395935	631952	653814	644315	176399	151545	161390	175500	177132	159750	96497	129194	95036.9	462875	466340	442941	189876	201425	178901	208813	208527	216962	334801	347188	304901	331105	305215	-
Lman004552	417.12	145.03	418.126	C21H22O9	[M-H]-	Robustaside A;[6'-p-Coumarylarbutin]	Phenolic acids	Phenolic acids	148810-39-3	3	353003	390808	333061	39033.3	49976.2	39535.1	54337	57724.9	44633.6	55792	63359.9	57739.6	24000.1	21705	25771	92690.4	91697.3	142056	125052	118752	106552	5005	3340	15005	15005	16872.3	25110.2	138533	115521	112948	8173.44	19282.2	16675	72268.3	67681.5	70553.6	78239.3	76172.4	-
MW0004284	167.11	93.07	166.099	C10H14O2	[M+H]+	4-(3-Hydroxybutyl)phenol*	Phenolic acids	Phenolic acids	69617-84-1	3	1.72616e+07	1.57026e+07	1.70661e+07	47577965	2.04016e+07	1.94271e+07	1.45836e+07	1.17629e+07	32985745	24053740	26782385	1.04959e+07	55568425	3.08823e+07	3.32212e+07	1.41116e+07	1.47766e+07	1.4728e+07	2.84104e+07	2.53018e+07	2.7957e+07	6.61858e+07	6.98688e+07	6.72382e+07	5.11674e+07	4.8237e+07	4.64592e+07	2.3724e+07	2.35105e+07	2.48607e+07	2.16138e+07	2.29642e+07	2.07889e+07	2.6316e+07	2.65193e+07	2.83115e+07	3.02987e+07	2.84797e+07	C17690
Lmtn002796	449.11	287.06	450.116	C21H22O11	[M-H]-	Aromadendrin-7-O-glucoside*	Flavonoids	Flavanonols	28189-90-4	2	8.47637e+06	9.39926e+06	9.52107e+06	7.97954e+06	7.73543e+06	7.03643e+06	7.86297e+06	7.60713e+06	8.71509e+06	9.28497e+06	8.90181e+06	8.26316e+06	1.70811e+07	1.50182e+07	1.59521e+07	9.83056e+06	1.01626e+07	9.68013e+06	9.9798e+06	9.37685e+06	1.00512e+07	8.48094e+06	7.57931e+06	7.93204e+06	9.22535e+06	8.56603e+06	7.9943e+06	8.21678e+06	8.58888e+06	8.881e+06	1.21287e+07	1.38309e+07	1.18846e+07	8.66497e+06	9.73093e+06	9.24904e+06	9.10195e+06	8.36418e+06	-
MW0131473	345.06	315.02	346.069	C17H14O8	[M-H]-	5,7,3',4'-Tetrahydroxy-6,8-dimethoxyflavone	Flavonoids	Flavones	57093-50-2	3	2.07774e+06	2.28112e+06	2.23713e+06	973767	965287	932933	641531	635277	624385	2.40014e+06	2.4263e+06	2.42495e+06	2.65987e+06	2.47066e+06	2.49763e+06	1.89505e+06	1.88786e+06	1.82968e+06	1.16663e+06	1.18956e+06	1.13407e+06	1.59061e+06	1.55671e+06	1.62858e+06	1.18794e+06	1.16721e+06	1.23242e+06	1.22711e+06	1.20775e+06	973502	813261	783247	815375	1.41344e+06	1.57714e+06	1.41381e+06	1.34973e+06	1.46652e+06	-
Zbsp008603	345.1	330.08	344.09	C18H16O7	[M+H]+	Ayanin (3',5-Dihydroxy-3,4',7-Trimethoxyflavone)*	Flavonoids	Flavones	572-32-7	1	1827.54	1097.88	2013.86	6975.19	7397.06	5383.65	8799.68	5533.14	4972.6	9437.55	10593.5	9635.8	116315	136396	119002	7103.39	4866.86	3006.84	1848.21	2740.07	4281.85	55807.1	60127.9	51703.9	250179	241078	254905	4409.87	6150.07	9335.26	16233.5	15879.1	5288.29	37957.7	35624.6	41064	39349.8	36143.7	C04444
Cmxn004016	451.13	289.08	452.132	C21H24O11	[M-H]-	Dihydromarein	Flavonoids	Chalcones	-	2	1.00721e+06	1.0873e+06	1.11144e+06	2.06602e+06	2.18388e+06	2.02928e+06	1.51627e+06	1.47631e+06	1.62003e+06	583788	544487	583099	715399	379572	314869	298761	332196	325370	462036	501110	495566	447786	467696	429505	766135	786487	767436	521504	523833	488867	628584	552457	614184	613459	674156	698643	718172	696860	-
MWSHY0166	581.14	581.14	580.137	C33H24O10	[M+H]+	Sciadopitysin	Flavonoids	Biflavones	521-34-6	3	4.80001e+06	4.93098e+06	4.99849e+06	9.66326e+06	9.6667e+06	1.02248e+07	1.11607e+07	1.17163e+07	1.19417e+07	2.47567e+06	2.52013e+06	2.50966e+06	2.05923e+06	2.18775e+06	2.14517e+06	4.68629e+06	4.71183e+06	4.73248e+06	8.93974e+06	8.93964e+06	8.66278e+06	4.48097e+06	5.0972e+06	5.37194e+06	1.04855e+07	1.04259e+07	1.01698e+07	8.66725e+06	8.13433e+06	8.57251e+06	7.50999e+06	7.38548e+06	7.55777e+06	6.02559e+06	6.67837e+06	6.97387e+06	7.01371e+06	6.78237e+06	C10182
Lmdp003146	167.11	93.07	166.099	C10H14O2	[M+H]+	Rhododendrol*	Phenolic acids	Phenolic acids	501-96-2	3	1.86643e+07	1.74846e+07	1.6368e+07	55079040	1.75964e+07	1.83643e+07	1.22143e+07	27956705	34755430	27635185	28075435	9.59102e+06	3.30771e+07	3.50164e+07	3.11231e+07	1.31175e+07	1.24829e+07	1.60982e+07	2.6978e+07	2.73182e+07	2.88362e+07	6.5187e+07	5.87614e+07	6.82168e+07	5.20525e+07	5.08053e+07	4.89869e+07	2.42758e+07	2.21489e+07	2.29489e+07	1.98904e+07	1.99412e+07	2.08733e+07	2.72467e+07	2.67286e+07	2.69889e+07	3.0752e+07	2.8661e+07	-
Cmzn004594	449.11	287.06	450.116	C21H22O11	[M-H]-	Dunalianoside C*	Phenolic acids	Phenolic acids	-	1	9.08326e+06	9.90356e+06	9.51297e+06	8.2014e+06	8.59242e+06	7.44749e+06	8.52771e+06	7.60135e+06	8.33167e+06	8.94541e+06	8.96771e+06	8.87019e+06	1.7659e+07	1.75884e+07	1.67304e+07	1.02095e+07	1.06802e+07	1.06084e+07	9.50598e+06	9.28863e+06	9.473e+06	8.13781e+06	7.53361e+06	7.29046e+06	9.01944e+06	8.79056e+06	8.72921e+06	8.74564e+06	7.31762e+06	7.14115e+06	1.34183e+07	1.2244e+07	1.2949e+07	9.23911e+06	9.88545e+06	8.36149e+06	9.19163e+06	9.38378e+06	-
pmn001573	461.15	299.09	462.153	C23H26O10	[M-H]-	Desmethylagrimonolide-6-O-glucoside	Phenolic acids	Phenolic acids	1257408-55-1	2	1.85306e+06	1.70164e+06	1.89581e+06	1.34537e+06	1.37529e+06	1.38243e+06	8.26885e+06	8.37652e+06	8.89971e+06	2.50937e+06	2.39175e+06	2.35571e+06	2.1172e+06	2.4349e+06	2.3265e+06	1.43555e+06	1.40459e+06	1.41262e+06	1.16912e+06	1.19549e+06	1.19873e+06	669929	693965	1.55327e+06	287386	696139	398282	6.01587e+06	5.77664e+06	6.18611e+06	1.39757e+06	1.41682e+06	1.64954e+06	2.40199e+06	2.73435e+06	2.36903e+06	2.6151e+06	2.57218e+06	-
MWSmce294	209.11	153.05	208.11	C12H16O3	[M+H]+	Elemicin	Phenolic acids	Phenolic acids	487-11-6	2	1.31547e+06	1.30923e+06	1.27875e+06	145153	150009	163634	1.49775e+06	1.44651e+06	1.39567e+06	108685	109569	105560	521928	565222	527047	1.02265e+07	1.01029e+07	9.82719e+06	1.50481e+06	1.56756e+06	1.56628e+06	490278	489054	470712	638016	683954	710829	57669.5	56034.5	59609.8	86158.9	86691.7	85348.4	1.60839e+06	1.382e+06	1.44488e+06	1.56303e+06	1.49356e+06	C10451
Ymjm000116	313.09	151.04	314.1	C14H18O8	[M-H]-	6-O-Acetylarbutin	Phenolic acids	Phenolic acids	10338-88-2	3	1.02199e+06	1.17039e+06	1.10135e+06	701651	1.33966e+06	1.23188e+06	1.76989e+06	1.67021e+06	1.84378e+06	1.10297e+06	1.15369e+06	1.21786e+06	177154	181278	157451	157520	103859	130150	3.47229e+06	3.68115e+06	3.58277e+06	297578	157808	297811	491505	483761	468381	198563	127770	140288	2.45779e+06	2.49867e+06	2.57356e+06	1.07597e+06	1.01804e+06	1.00751e+06	1.16018e+06	1.11977e+06	-
Jmwn002057	477.16	315.11	478.169	C20H30O13	[M-H]-	2-(3-β-D-glucopyranosyloxy-4-hydroxyphenyl)ethanol-1-O-β-D-glucopyranoside*	Phenolic acids	Phenolic acids	-	2	86460.8	104015	85732.2	557111	535518	524896	97942.9	54938.7	42416.1	122758	158695	161651	294193	286701	231622	565453	517850	602257	304190	286766	308316	36153.1	74260.3	75920.6	350737	339861	362622	215507	246159	241023	358199	336734	373485	232783	238960	242429	208813	242918	-
pme1598	463.12	301.07	464.132	C22H24O11	[M-H]-	Hesperetin-5-O-glucoside	Flavonoids	Flavanones	69651-80-5	2	777400	724780	715056	2.06241e+06	1.92919e+06	1.75294e+06	543409	540534	559268	3.05758e+06	2.9428e+06	3.29439e+06	2.34973e+06	2.12671e+06	2.49482e+06	498525	523720	539220	716847	669324	635415	939260	920244	885055	1.43873e+06	1.35688e+06	1.45927e+06	329036	312390	360488	1.69149e+06	1.64642e+06	1.61241e+06	1.11841e+06	1.19861e+06	1.02092e+06	1.12123e+06	1.18227e+06	-
Zmhn000563	343.1	197.05	344.111	C15H20O9	[M-H]-	Syringic acid 4-O-rhamnoside	Lignans and Coumarins	Lignans	-	3	1.60338e+06	1.78254e+06	1.71977e+06	356867	419999	359089	1.1199e+06	1.15122e+06	1.10916e+06	353068	327939	351561	278292	274534	277060	44524	42217.9	40719.7	1.15206e+06	1.17256e+06	1.07123e+06	243785	234174	214973	572240	527249	565817	489103	483550	441805	249661	278481	271790	536035	522772	555797	566578	613133	-
Lssp210081	579.15	127.04	578.142	C30H26O12	[M+H]+	Procyanidin B5	Tannins	Proanthocyanidins	12798-57-1	1	2.65336e+06	2.90364e+06	2.66289e+06	3.05622e+06	3.07295e+06	3.12592e+06	4.45479e+06	3.73291e+06	3.51057e+06	1.12358e+07	8.29391e+06	9.66892e+06	1.27666e+07	1.36887e+07	1.30429e+07	3.18349e+06	3.21555e+06	3.46568e+06	1.8614e+06	1.79241e+06	1.6351e+06	3.32846e+06	3.36614e+06	3.47844e+06	1.35433e+07	1.42353e+07	1.49068e+07	5.13566e+06	5.48385e+06	5.24365e+06	2.52019e+06	2.24749e+06	2.38441e+06	6.10231e+06	5.95862e+06	6.15119e+06	5.8942e+06	5.24008e+06	-
Zbnn006442	287.05	135.04	288.063	C15H12O6	[M-H]-	Eriodictyol (5,7,3',4'-Tetrahydroxyflavanone)*	Flavonoids	Flavanones	552-58-9	2	5.15181e+06	5.53975e+06	5.66043e+06	1.13634e+07	1.18631e+07	1.20547e+07	3.3135e+06	3.29406e+06	3.27143e+06	1.30239e+07	1.31067e+07	1.25212e+07	1.01492e+07	1.02858e+07	9.62569e+06	5.69398e+07	5.68259e+07	5.70339e+07	6.58138e+06	7.01763e+06	6.5599e+06	2.57882e+06	2.74588e+06	2.62889e+06	1.76045e+06	1.7518e+06	1.70352e+06	1.46939e+07	1.4545e+07	1.40475e+07	2.80874e+07	2.82122e+07	2.77998e+07	1.4037e+07	1.62281e+07	1.41575e+07	1.41747e+07	1.44911e+07	C05631
pme2598	167.03	123.05	168.042	C8H8O4	[M-H]-	3,4-Dihydroxybenzeneacetic acid	Phenolic acids	Phenolic acids	102-32-9	3	4.0032e+06	4.05948e+06	3.40223e+06	2.68391e+06	3.58929e+06	3.59716e+06	4.23782e+06	3.55826e+06	3.09228e+06	3.55458e+06	3.55751e+06	3.93909e+06	2.53313e+06	3.55197e+06	4.75211e+06	2.30842e+06	2.1569e+06	2.38771e+06	1.93807e+06	1.56918e+06	3.47127e+06	2.21971e+06	4.1113e+06	2.83921e+06	3.10484e+06	2.61594e+06	1.5934e+06	3.06833e+06	2.3889e+06	2.70499e+06	3.68605e+06	4.68204e+06	2.38418e+06	3.32525e+06	3.41236e+06	3.72127e+06	3.28967e+06	3.1472e+06	C01161
Hmhn003067	325.09	119.05	326.1	C15H18O8	[M-H]-	Phenylpropionic acid-O-β-D-glucopyranoside	Phenolic acids	Phenolic acids	-	1	1.34824e+06	1.50316e+06	1.63878e+06	1.19253e+06	1.18696e+06	1.15948e+06	867712	763579	759420	9.93995e+06	1.01452e+07	9.6761e+06	3.00195e+06	2.79995e+06	2.82383e+06	831640	878945	933341	1.19759e+06	1.22678e+06	1.19068e+06	1.20134e+06	1.08671e+06	1.41344e+06	1.99176e+06	1.84721e+06	1.92962e+06	1.55801e+06	1.58929e+06	1.35751e+06	3.77574e+06	4.09301e+06	3.58599e+06	2.40292e+06	2.37064e+06	2.20909e+06	2.17027e+06	2.0619e+06	-
Lmbn001162	339.07	177.02	340.079	C15H16O9	[M-H]-	Esculetin-7-O-glucoside*	Lignans and Coumarins	Coumarins	-	1	3.36393e+06	3.59811e+06	3895023	3.62274e+06	3.5414e+06	3.84866e+06	1.55334e+06	1.67269e+06	1.61377e+06	3.43577e+06	2.93108e+06	3.10963e+06	2.86622e+06	2.53173e+06	2.70955e+06	2.20717e+06	2.33291e+06	2.39021e+06	2.42135e+06	2.48531e+06	2.41846e+06	2.98782e+06	3.106e+06	3.30642e+06	2.34014e+06	2.29529e+06	2.41641e+06	3.48574e+06	3.56034e+06	3.30487e+06	5.05225e+06	5.22276e+06	5.23461e+06	2.72643e+06	3.21929e+06	2.9266e+06	2.86346e+06	2.83573e+06	-
mws1361	449.11	303.08	450.116	C21H22O11	[M-H]-	Taxifolin-3-O-rhamnoside (Astilbin)	Flavonoids	Flavanonols	29838-67-3	3	7.51624e+06	7.32526e+06	8.08198e+06	148758	181711	159888	1.3642e+07	1.49174e+07	1.46033e+07	535704	467027	427573	145532	150870	129636	6.712e+06	8.08699e+06	8.40732e+06	7.39485e+06	6.77745e+06	7.87831e+06	104403	104942	124161	215166	314824	285488	1.6727e+07	1.58673e+07	1.64752e+07	131598	111308	112325	6.77276e+06	6.37353e+06	6.1817e+06	6.33925e+06	5.67107e+06	C17449
Hmln000659	331.07	169.01	332.074	C13H16O10	[M-H]-	3-O-Galloyl-D-glucose*	Phenolic acids	Phenolic acids	-	2	1.85214e+07	1.75635e+07	1.66924e+07	6.37389e+06	7.2653e+06	6.44677e+06	1.62571e+07	1.83773e+07	1.67925e+07	1.09306e+07	1.02332e+07	1.15965e+07	1.70386e+07	1.67234e+07	1.55441e+07	1.89963e+07	2.49507e+07	2.36137e+07	1.34706e+07	1.0055e+07	1.24098e+07	8.83207e+06	9.88233e+06	8.95429e+06	7.43874e+06	1.01075e+07	8.23874e+06	1.11503e+07	1.09737e+07	1.19713e+07	1.37412e+07	12206603	1.04449e+07	1.29492e+07	1.31567e+07	1.41465e+07	1.3517e+07	1.51424e+07	-
Lmfn000604	331.07	169.01	332.074	C13H16O10	[M-H]-	6-O-Galloyl-β-D-glucose*	Phenolic acids	Phenolic acids	13186-19-1	2	1.85214e+07	1.75635e+07	1.66924e+07	6.37389e+06	7.2653e+06	6.44677e+06	1.62571e+07	1.83773e+07	1.67925e+07	1.09306e+07	1.02332e+07	1.15965e+07	1.70386e+07	1.67234e+07	1.55441e+07	1.89963e+07	2.49507e+07	2.36137e+07	1.34706e+07	1.0055e+07	1.24098e+07	8.83207e+06	9.88233e+06	8.95429e+06	7.43874e+06	1.01075e+07	8.23874e+06	1.11503e+07	1.09737e+07	1.19713e+07	1.37412e+07	12206603	1.04449e+07	1.29492e+07	1.31567e+07	1.41465e+07	1.3517e+07	1.51424e+07	-
mws1015	339.07	177.02	340.079	C15H16O9	[M-H]-	Esculin (6,7-Dihydroxycoumarin-6-O-glucoside)*	Lignans and Coumarins	Coumarins	531-75-9	1	3.14859e+06	3.22463e+06	3.61852e+06	3.69789e+06	3.72378e+06	3.65105e+06	1.40626e+06	1.55532e+06	1.64905e+06	3.08114e+06	2.86094e+06	2.97649e+06	2.81997e+06	2.5634e+06	2.35725e+06	2.15569e+06	2.37755e+06	2.3859e+06	2.51794e+06	2.38279e+06	2.5166e+06	3.35743e+06	3.05917e+06	3.07932e+06	2.08034e+06	2.14407e+06	2.37941e+06	3.70538e+06	3.45838e+06	3.40091e+06	5.01331e+06	4.37133e+06	4.60741e+06	2.9447e+06	2.91548e+06	2.87735e+06	2.49927e+06	2.781e+06	C09264
Zblp002750	181.09	121.06	180.079	C10H12O3	[M+H]+	Methyl-3-(3-hydroxyphenyl)Propionate	Phenolic acids	Phenolic acids	61389-68-2	2	3.35443e+06	3.2247e+06	3.45856e+06	2.35571e+06	2.34048e+06	2.8806e+06	3.22452e+06	3.11348e+06	3.33528e+06	1.47159e+06	1.50134e+06	1.54051e+06	1.82999e+06	1.90797e+06	1.75536e+06	4.11673e+06	4.10747e+06	3.8403e+06	5.42122e+06	5.61892e+06	5.16149e+06	3.81068e+06	3.82597e+06	4.57861e+06	5.9517e+06	5.86545e+06	6.35547e+06	3.18505e+06	3.24326e+06	3.18611e+06	2.69531e+06	3.27682e+06	3.00422e+06	3.84512e+06	3.27631e+06	3.33969e+06	3.41845e+06	3.56574e+06	-
MW0138673	593.13	289.07	594.137	C30H26O13	[M-H]-	2''-p-Coumarylastragalin	Flavonoids	Flavones	137018-32-7	3	4.3131e+06	5.5643e+06	6.51655e+06	4.78335e+06	4.35881e+06	4.36357e+06	7.13698e+06	6.77819e+06	7.10922e+06	6.29675e+06	6.41174e+06	6.43917e+06	1.32267e+07	1.41764e+07	1.37926e+07	7.11398e+06	6.68277e+06	6.69863e+06	3.57967e+06	3.3829e+06	3.49461e+06	7.41685e+06	7.45354e+06	8.4378e+06	1.08759e+07	9.24136e+06	9.97008e+06	8.87754e+06	8.36894e+06	8.45428e+06	3.41386e+06	3.84244e+06	3.99571e+06	6.22913e+06	7.03925e+06	6.66087e+06	6.47074e+06	5.93434e+06	-
MWSmce482	209.12	179.07	208.11	C12H16O3	[M+H]+	alpha-Asarone*	Phenolic acids	Phenolic acids	2883-98-9	1	4.11319e+07	4.13353e+07	3.77463e+07	5.3223e+06	5.09146e+06	5.27841e+06	1.43787e+07	1.36267e+07	1.43182e+07	110014	100629	112497	1.26341e+06	1.34087e+06	1.32267e+06	4.25104e+06	4.24401e+06	4.24739e+06	1.08293e+07	1.13509e+07	1.12102e+07	1.2105e+06	1.20266e+06	1.22956e+06	2.3813e+06	2.47228e+06	2.51478e+06	92265.9	98292.7	94816.1	896469	912005	914082	8.04898e+06	6.99983e+06	7.42895e+06	7.8116e+06	8.25208e+06	-
mws0180	153.02	109.03	154.027	C7H6O4	[M-H]-	2,5-Dihydroxybenzoic acid; Gentisic Acid*	Phenolic acids	Phenolic acids	490-79-9	1	6.00397e+06	6.34179e+06	6.48369e+06	8.48016e+06	7.88452e+06	8.05064e+06	5.10502e+06	5.35236e+06	5.58247e+06	1.07038e+07	1.04646e+07	1.0963e+07	1.25142e+07	1.34091e+07	1.26463e+07	1.33072e+07	1.2853e+07	1.26466e+07	1.55628e+07	1.27222e+07	1.503e+07	9.64639e+06	9.85412e+06	9.76819e+06	3.94242e+07	4.11475e+07	3.87041e+07	1.35705e+07	1.38293e+07	1.30275e+07	2.07586e+07	2.16916e+07	2.21848e+07	1.38076e+07	1.54243e+07	1.34489e+07	1.40713e+07	1.303e+07	C00628
mws0027	197.05	123.01	198.053	C9H10O5	[M-H]-	Syringic acid	Phenolic acids	Phenolic acids	530-57-4	2	4.88252e+07	5.45812e+07	4.58063e+07	4.2533e+06	4.90551e+06	4.93521e+06	5.16464e+06	5.87675e+06	5.81348e+06	3.245e+06	3.20562e+06	3.40719e+06	6.01792e+06	5.70982e+06	6.32128e+06	1.97408e+07	1.86238e+07	2.07977e+07	1.40371e+06	1.40272e+06	1.27316e+06	7.31666e+06	6.6705e+06	6.53433e+06	1.49815e+07	1.5196e+07	1.43998e+07	7.07609e+06	6.33288e+06	7.41578e+06	4.09122e+06	4.03777e+06	3.32904e+06	1.25026e+07	1.27612e+07	1.08985e+07	1.27926e+07	1.19265e+07	C10833
Zahn005590	359.15	329.14	360.157	C20H24O6	[M-H]-	(7'S,8R,8'R)-3,5'-dimethoxy-3',4,9'-trihydroxy-7',9-epoxy-8,8'-lignan	Lignans and Coumarins	Lignans	-	2	517329	496510	501289	142698	150354	160093	79362.2	75154	86397.7	548765	620210	598126	1.77862e+06	1.55467e+06	1.59282e+06	441277	383092	400546	169684	168879	166534	1.43959e+06	1.60514e+06	1.65215e+06	117210	140959	116164	357424	302802	432282	135701	162296	112249	436107	499938	471597	434543	432829	-
Zmhn002227	385.11	223.06	386.121	C17H22O10	[M-H]-	4-O-Glucosyl-sinapate	Phenolic acids	Phenolic acids	-	2	2.40811e+06	2.48588e+06	2.38814e+06	779724	817499	818445	1.20802e+06	1.17419e+06	1.14354e+06	900069	856515	848031	654599	642883	573691	747869	707864	891988	939587	847728	1.01035e+06	467701	589665	561559	2.68745e+06	2.56661e+06	2.78226e+06	248488	329753	321979	1.86571e+06	1.72548e+06	1.61376e+06	1.09214e+06	1.15688e+06	1.06108e+06	1.15197e+06	982785	C02919
Wagp009413	375.11	345.06	374.1	C19H18O8	[M+H]+	5,7-Dihydroxy-3,4',6,8-tetramethoxyflavone*	Flavonoids	Flavones	50461-86-4	3	8071.02	8036.48	6597.44	234863	242274	233717	14170.6	15280.2	17782.1	12716.1	9880.63	10033.9	14588	15164.8	16022.4	14662.7	11846	15834.2	43009.8	39208	44667.5	39745.5	29954.6	39705.8	88691.1	102450	107400	12632.1	16197.8	10554.1	71278.2	57957.4	60331.4	46352.6	45834.6	46941.3	49392.8	53597.4	-
Jmwn002117	331.1	153.02	332.111	C14H20O9	[M-H]-	2-(3,4-dihydroxyphenyl)ethanediol 1-O-β-D-glucopyranoside*	Phenolic acids	Phenolic acids	-	3	3.09568e+06	3.1468e+06	3.12149e+06	1.62726e+06	1.57822e+06	1.55856e+06	4.33332e+06	4.6082e+06	5.12388e+06	1.4188e+06	1.185e+06	1.49829e+06	2.38807e+06	2.24593e+06	1.94057e+06	3.60095e+06	3.96293e+06	3.88228e+06	3.0974e+06	2.62681e+06	3.05049e+06	1.52584e+06	1.58788e+06	1.50191e+06	1.9056e+06	2.10113e+06	1.97285e+06	2.06452e+06	2.18456e+06	2.15638e+06	1.78128e+06	1.85111e+06	1.83002e+06	2.85778e+06	2.38638e+06	2.67818e+06	2.54874e+06	2.64966e+06	-
Zmhn001420	165.02	121.03	166.027	C8H6O4	[M-H]-	5,7-Dihydroxy-1(3H)-isobenzofuranone	Phenolic acids	Phenolic acids	27979-58-4	2	81684	102145	187978	186234	159253	186874	134334	117198	118251	183841	179904	152929	73104.2	103005	139509	283953	246406	249817	224523	234780	203427	174434	116002	211501	202743	233494	177892	270865	279884	256415	293075	284171	252091	197418	225221	199024	215201	193049	-
pmb2871	315.07	153.02	316.079	C13H16O9	[M-H]-	1-O-Gentisoyl-β-D-glucoside	Phenolic acids	Phenolic acids	23445-11-6	1	1.91129e+06	1.89536e+06	1.92838e+06	4.31154e+06	4.14326e+06	4.04834e+06	2.66723e+06	2.31686e+06	2.02471e+06	1.02538e+07	1.05004e+07	9.0125e+06	1.54375e+06	1.63198e+06	1.47779e+06	3.54446e+06	4.05767e+06	3.62021e+06	5.57918e+06	4.87752e+06	6.53746e+06	6.75428e+06	5.98136e+06	5.79248e+06	2.96442e+06	3.68399e+06	3.68049e+06	3.38189e+06	3.05392e+06	3.61871e+06	3.93016e+06	3.52385e+06	3597930	4.22107e+06	4.21672e+06	3.97017e+06	3.77021e+06	4.49203e+06	-
Lmap001606	287.11	107.05	286.105	C13H18O7	[M+H]+	Helicidol*	Phenolic acids	Phenolic acids	106982-96-1	1	59997.3	41560.8	56344.3	59356.1	63863.2	50015.7	48704.7	43448.8	55216.7	52020.7	56679.1	54068.7	77609.3	82405	66409.1	79828.7	77866.2	103480	49374.3	61018.2	64836.5	78451.2	105459	108128	84670.5	65335.5	81877.4	85376.6	74805.1	64117	79448.6	72773.3	80451.4	55848.8	59734.8	62841	52690.4	57962.7	-
mws1014	209.04	149.02	208.037	C10H8O5	[M+H]+	Fraxetin (7,8-Dihydroxy-6-methoxycoumarin)	Lignans and Coumarins	Coumarins	574-84-5	2	657626	741095	639082	960309	958496	927597	479619	610070	1449005	695560	626057	712448	1.78277e+06	2.0124e+06	1.77466e+06	938448	1.02079e+06	1.03299e+06	661837	695520	739334	791500	967016	911837	946495	823194	843233	501105	454573	465045	981501	1.1115e+06	1.07675e+06	817579	755148	865621	853612	902603	C09265
Hmsn002272	327.11	165.05	328.116	C15H20O8	[M-H]-	Demethyl coniferin	Phenolic acids	Phenolic acids	-	3	163522	232593	242110	122461	115955	116585	104970	116150	114114	365437	392336	377639	231243	294969	277991	215571	193950	144450	329952	310971	341463	157563	153848	166292	143983	172010	163944	154983	177412	168761	170028	167217	168649	168864	180954	191863	198816	174901	-
Lmjp002906	479.12	317.07	478.111	C22H22O12	[M+H]+	Rhamnetin-3-O-Glucoside*	Flavonoids	Flavonols	27875-34-9	1	4.4056e+06	4.20584e+06	12630135	9.98792e+06	1.27142e+07	1.26284e+07	1.61961e+07	1.84996e+07	8.91474e+06	2.46742e+07	3.74864e+07	2.82101e+07	3.8173e+07	2.25801e+07	2.26172e+07	4.82866e+06	6.15229e+06	6.92854e+06	3.1727e+06	4.5324e+06	3.53815e+06	3.67833e+06	4.7869e+06	1.76678e+06	2.93635e+07	2.3618e+07	2.20897e+07	8.18576e+06	9.40603e+06	4.50228e+06	2.2173e+07	2.3523e+07	2.15775e+07	9.97731e+06	1.05189e+07	1.07031e+07	1.11692e+07	9.37435e+06	-
MW0139149	479.12	317.07	478.111	C22H22O12	[M+H]+	Nepitrin*	Flavonoids	Flavones	569-90-4	1	4.4056e+06	4.20584e+06	12630135	9.98792e+06	1.27142e+07	1.26284e+07	1.61961e+07	1.84996e+07	8.91474e+06	2.46742e+07	3.74864e+07	2.82101e+07	3.8173e+07	2.25801e+07	2.26172e+07	4.82866e+06	6.15229e+06	6.92854e+06	3.1727e+06	4.5324e+06	3.53815e+06	3.67833e+06	4.7869e+06	1.76678e+06	2.93635e+07	2.3618e+07	2.20897e+07	8.18576e+06	9.40603e+06	4.50228e+06	2.2173e+07	2.3523e+07	2.15775e+07	9.97731e+06	1.05189e+07	1.07031e+07	1.11692e+07	9.37435e+06	-
Wafn002827	357.12	195.07	358.126	C16H22O9	[M-H]-	Dihydroferulic acid glucoside	Phenolic acids	Phenolic acids	-	1	3.25563e+07	3.07752e+07	3.54039e+07	1.83795e+06	1.74292e+06	1.68933e+06	472150	559142	471237	2.43618e+06	2.31179e+06	2.32827e+06	807809	726748	714399	1.32031e+06	1.1989e+06	1.42852e+06	1.85481e+06	1.47187e+06	1.93656e+06	858230	947810	979907	617239	604757	715188	522547	461535	442676	2.84299e+06	2.74673e+06	2.86743e+06	3.52434e+06	4.06998e+06	3.43573e+06	3.72061e+06	3.59497e+06	-
MWSHY0201	579.17	287.06	578.164	C27H30O14	[M+H]+	Kaempferol-3,7-O-dirhamnoside (Kaempferitrin)	Flavonoids	Flavonols	482-38-2	3	301819	295726	327470	373033	359283	303865	897726	1.05761e+06	1.07272e+06	1.23717e+06	1.38541e+06	1.76002e+06	1.43578e+06	1.3327e+06	1.31146e+06	342274	329526	374336	177206	242872	230381	126446	195646	157161	1.9582e+06	1.66203e+06	1.82369e+06	434612	425227	358201	356761	412686	400531	661142	664344	689661	754383	758245	C16981
MA10107783	207.03	119.05	208.037	C10H8O5	[M-H]-	3-[(1-Carboxyvinyl)oxy]benzoic acid	Phenolic acids	Phenolic acids	16929-37-6	2	1.01475e+06	911575	1.03112e+06	2.98963e+06	3.0534e+06	3.25078e+06	6.73851e+06	6.27012e+06	6.92006e+06	9.93491e+06	9.80224e+06	9.9134e+06	1.15258e+07	1.20613e+07	1.16736e+07	411315	477763	388621	767490	743223	743577	1.01667e+07	1.04666e+07	1.00962e+07	9.88277e+06	1.06166e+07	9.89119e+06	8.24909e+06	7.82841e+06	8.04754e+06	3.37183e+06	3.52002e+06	3.77954e+06	6.21748e+06	6.44204e+06	6.33427e+06	6.76335e+06	5.60581e+06	C20772
HJN055	435.13	273.08	436.137	C21H24O10	[M-H]-	Dihydrocharcone-4'-O-glucoside*	Flavonoids	Chalcones	-	2	1.59862e+07	1.65883e+07	1.59321e+07	8.70211e+06	8.73085e+06	8.67304e+06	1.32607e+07	1.33885e+07	1.42344e+07	6.19892e+06	6.65352e+06	5.93151e+06	9.50315e+06	5.71676e+06	8.89956e+06	3.02146e+07	2.79675e+07	2.73367e+07	1.01115e+07	9.6026e+06	9.39362e+06	4.72363e+06	4.48234e+06	4.56548e+06	2.75116e+06	2.68841e+06	2.81844e+06	3.13133e+06	2.99367e+06	3.07822e+06	7.9663e+06	8.08208e+06	7.59462e+06	8.15e+06	9.63226e+06	8.77539e+06	9.237e+06	8.41871e+06	-
Jmwp002208	155.07	91.05	154.063	C8H10O3	[M+H]+	3,4-dihydroxy phenylethanol	Phenolic acids	Phenolic acids	-	2	25877.1	47173.5	51837.3	38584.6	55163.4	53985.4	32801.9	24720.6	25817	45389.4	42844.4	20545.6	12496.8	13984.4	10508.5	13801.3	35437.9	21197.2	29384.7	64996.1	65262.9	22220.8	29664.6	16560.4	38997.4	19810.2	22296.4	37654.7	21806.4	43242.2	56845.9	93229.9	87663.8	44992.7	50023.8	46988.9	52113.1	52910.8	-
Lmtn002997	493.1	331.05	494.106	C22H22O13	[M-H]-	Mearnsetin-3-O-glucoside	Flavonoids	Flavones	-	2	1.13588e+06	1.11547e+06	995922	617271	530447	643135	461269	484486	440149	480209	549952	564495	578230	553434	564134	377947	342824	273225	417468	489958	456187	958999	1.08568e+06	967709	709245	762782	771122	661717	682750	622439	852849	866053	872058	599675	659970	633722	552274	640250	-
MWSHC2062	355.1	193.05	356.111	C16H20O9	[M-H]-	Ferulic β-glucoside	Phenolic acids	Phenolic acids	14364-12-6	1	106731366	1.04007e+08	1.0593e+08	1.112e+07	1.08921e+07	1.12316e+07	1.2906e+06	1.18008e+06	1.14194e+06	9.414e+06	9.20727e+06	9.90652e+06	4.75836e+06	4.96547e+06	4.53204e+06	1.17056e+07	1.15042e+07	1.1454e+07	1.30831e+07	1.28247e+07	1.29016e+07	1.9365e+06	1.66939e+06	1.8997e+06	836315	619198	977866	758965	1.07802e+06	1.50092e+06	1.2075e+06	1.31124e+06	2.84504e+06	2.4659e+07	2.60578e+07	2.30761e+07	2.19066e+07	2.5116e+07	-
pmn001681	165.09	149.06	166.099	C10H14O2	[M-H]-	1-(4-Methoxyphenyl)-1-propanol	Phenolic acids	Phenolic acids	5349-60-0	3	1.61752e+06	1.81318e+06	1.54865e+06	1.70479e+06	1.67446e+06	1.76126e+06	1.50524e+06	1.45459e+06	1.51166e+06	1.50861e+06	1.46009e+06	1.38209e+06	1.80084e+06	1.68582e+06	1.64456e+06	1.38191e+06	1.53546e+06	1.52603e+06	1.73231e+06	1.49102e+06	1.67131e+06	1.33319e+06	1.28869e+06	1.32391e+06	1.52065e+06	1.38926e+06	1.43054e+06	1.49424e+06	1.35151e+06	1.36232e+06	1.35727e+06	1.36638e+06	1.50604e+06	1.37914e+06	1.61361e+06	1.4486e+06	1.56829e+06	1.40808e+06	-
mws0093	179.07	146.04	180.079	C10H12O3	[M-H]-	Coniferyl alcohol	Phenolic acids	Phenolic acids	458-35-5	3	189490	167454	160982	62678.6	39665.1	93905.5	28235.7	21229.8	21803.6	31864.5	50799.5	44160.8	61924.4	51416.3	53019.9	59808.2	62609.6	60429.6	83461.8	76003.2	69492.7	20601.7	31666.5	40047.4	58344.5	69523.1	81899.8	58773.7	64274.3	54774.9	71157.7	42480.4	50965.3	58764.3	63162.4	67311.2	57014.3	58639.8	C00590
mws2108	353.09	191.06	354.095	C16H18O9	[M-H]-	Cryptochlorogenic acid (4-O-Caffeoylquinic acid)*	Phenolic acids	Phenolic acids	905-99-7	1	2.68165e+07	3.32655e+07	3.64469e+07	3.9039e+07	4.06598e+07	4.14665e+07	1.13179e+07	1.31921e+07	1.22725e+07	8.95346e+07	9.72978e+07	1.02665e+08	4.97714e+07	4.56195e+07	4.45436e+07	6.29537e+06	1.00229e+07	6.55613e+06	1.92169e+07	2.34619e+07	2.18142e+07	3.95267e+07	3.30645e+07	4.52391e+07	4.19263e+07	4.28087e+07	4.32117e+07	2.34141e+07	2.86018e+07	2.05858e+07	1.71694e+07	2.12885e+07	1.7758e+07	3.56288e+07	3.83132e+07	4.22706e+07	4.13239e+07	4.13152e+07	-
Lmgp004731	433.11	271.06	432.106	C21H20O10	[M+H]+	Genistein-7-O-galactoside*	Flavonoids	Isoflavones	-	1	4.1454e+07	4.0162e+07	4.04383e+07	4.49231e+06	4.81233e+06	5.18018e+06	1.44785e+06	3190350	1.61241e+06	1.46562e+06	1.59272e+06	1.55513e+06	8.05158e+06	8.79058e+06	8.35665e+06	6.33107e+06	5.43333e+06	5.97672e+06	3.87472e+06	3.47929e+06	3.59239e+06	9.37513e+06	9.7709e+06	1.11281e+07	6.67888e+06	6.57538e+06	6.51989e+06	2.3491e+06	1.9037e+06	2.12739e+06	8.36783e+06	8.28856e+06	9.56096e+06	6977620	6.56082e+06	7.82044e+06	7.62856e+06	7.33949e+06	-
mws1329	463.09	301.04	464.096	C21H20O12	[M-H]-	Quercetin-7-O-glucoside*	Flavonoids	Flavonols	491-50-9	1	634522	766644	558938	1.47943e+06	1.84857e+06	1.63037e+06	478132	464875	455643	3.01178e+06	2.64264e+06	2.73973e+06	2.02528e+06	2.06992e+06	1.76568e+06	408626	438613	518497	579726	552599	565321	700278	686651	719183	1.1697e+06	1.24744e+06	1.30971e+06	353540	325806	330859	1.48927e+06	1.35448e+06	1.39015e+06	1.04129e+06	1.10205e+06	1.08687e+06	942985	962582	C12639
Lmqp002627	183.07	77.04	182.058	C9H10O4	[M+H]+	Vanillic acid methyl ester	Phenolic acids	Phenolic acids	3943-74-6	2	371897	462890	426226	231168	222551	232829	414723	380209	476332	153494	179985	161451	317057	263128	317854	545220	587969	541595	318211	262605	275768	154938	163272	143154	210093	203439	223467	489115	527248	543647	233390	236240	256277	342088	290240	317805	337412	301893	-
Wbwp010459	343.15	163.07	342.147	C20H22O5	[M+H]+	5-[(2r,3s,4s,5s)-5-(2h-1,3-benzodioxol-5-yl)-3,4-dimethyloxolan-2-yl]-2-methoxyphenol*	Lignans and Coumarins	Lignans	-	1	884328	799592	730262	1.04324e+06	903409	854155	926593	947577	789536	853281	919377	830073	948927	987038	902571	839672	766108	981844	826450	794492	868921	923037	757354	894935	906423	916314	897214	882001	821955	779421	981502	1.08649e+06	1.04166e+06	871505	750992	855407	871462	772844	-
Lmmn002260	551.21	389.17	552.221	C27H36O12	[M-H]-	5'-Methoxyisolariciresinol-9'-O-glucoside	Lignans and Coumarins	Lignans	-	2	417471	439781	465129	410176	368568	395064	803795	792998	822812	377220	349005	357684	627781	410644	425917	296534	318941	547902	306807	370274	282166	187516	237683	218334	128151	143911	138510	221879	240191	239485	162273	132221	146774	343951	314469	293343	322604	290607	-
Wbtp005060	465.13	303.05	464.132	C22H24O11	[M+H]+	2,3,5-trimethoxy-1-{[(2s,3r,4s,5s,6r)-3,4,5-trihydroxy-6-(hydroxymethyl)oxan-2-yl]oxy}xanthen-9-one*	Flavonoids	Other Flavonoids	-	2	3.53676e+06	3.80214e+06	3.88927e+06	3.30437e+06	1.78285e+06	1.8227e+06	1.82332e+06	2.1542e+06	2.30995e+06	7.38311e+06	6.84903e+06	7.54195e+06	5.67403e+06	5.95727e+06	5.64792e+06	5.56407e+06	5.60143e+06	5.9839e+06	2.22382e+06	2.79833e+06	2.84274e+06	5.76339e+06	6.54324e+06	5.91561e+06	3.10101e+06	3.66051e+06	3.33123e+06	887485	3.57094e+06	3.41025e+06	5.30156e+06	5.06562e+06	4.80206e+06	3.5813e+06	3.51954e+06	3.93922e+06	3.90444e+06	4.16819e+06	-
Lmbp002592	611.16	287.05	610.153	C27H30O16	[M+H]+	Kaempferol-3,7-O-diglucoside*	Flavonoids	Flavonols	25615-14-9	3	4.74951e+06	4.95252e+06	4.10316e+06	4.78466e+06	6.76294e+06	4.96925e+06	9	9	9	3.03799e+06	4.05202e+06	3.51013e+06	4.13511e+06	4.48255e+06	3.32594e+06	7.11642e+06	6.5818e+06	6.77645e+06	9	9	9	4.11013e+06	3.86411e+06	2.62206e+06	9	9	9	2.58486e+06	4.85066e+06	4.4835e+06	5.11843e+06	5.01578e+06	5.01337e+06	4.04996e+06	4.66655e+06	4.63321e+06	4.22143e+06	4.03962e+06	-
Wacn003131	353.05	127	354.059	C15H14O10	[M-H]-	2-O-P-Coumaroylhydroxycitric Acid	Phenolic acids	Phenolic acids	-	3	140556	165546	181116	260256	234577	217009	64461.6	66612	42906.1	520843	508781	558480	372854	380480	367611	40865.9	31843.3	47682.7	170292	183008	180259	325842	314444	303571	213729	261065	228274	99822.1	111844	102930	89394.7	75561.1	85939.3	232959	199724	200383	211476	227490	-
Wmyn000217	331.1	169.01	332.111	C14H20O9	[M-H]-	2,6-dimethoxy-hydroquinone-4-O-β-D-glucopyranoside	Phenolic acids	Phenolic acids	-	2	2.70614e+07	2.99295e+07	3.2604e+07	4.49593e+07	4.33366e+07	4.01148e+07	4.39212e+07	4.20946e+07	4.1928e+07	4.84726e+07	4.78139e+07	5.00027e+07	4.31791e+07	4.61941e+07	4.66107e+07	3.56145e+07	3.6277e+07	3.68046e+07	5.234e+07	4.94795e+07	4.79256e+07	3.81669e+07	3.62412e+07	3.87632e+07	4.69342e+07	3.84395e+07	4.25039e+07	5.11118e+07	4.9768e+07	4.84305e+07	4.98518e+07	4.83986e+07	5.66255e+07	4.25926e+07	4.20151e+07	4.82499e+07	3.99076e+07	4.32077e+07	-
MW0139572	331.08	301.03	330.074	C17H14O7	[M+H]+	Rhamnazin	Flavonoids	Flavonols	552-54-5	3	765212	810934	850019	1.15139e+06	1.10606e+06	1.13451e+06	871899	818471	844667	515085	486941	567751	1.36705e+06	1.43873e+06	1.37564e+06	496336	475671	568460	335196	333738	334567	351155	355659	347574	1.61061e+06	1.87577e+06	1.8942e+06	618903	605448	608381	678477	530581	650732	821269	748314	772384	858526	889482	-
Hmtn001120	315.11	153.06	316.116	C14H20O8	[M-H]-	5-(2-Hydroxyethyl)-2-O-glucosylphenol*	Phenolic acids	Phenolic acids	-	3	1.06474e+07	1.32924e+07	1.13201e+07	4.84428e+07	4.8472e+07	4.58514e+07	9.21647e+06	9.98337e+06	1.19003e+07	1.15116e+08	1.18374e+08	1.30127e+08	7.91293e+06	7.28128e+06	6.94424e+06	2.08263e+07	2.0137e+07	2.06235e+07	2.14978e+07	1.63928e+07	1.854e+07	7.41954e+07	7.95543e+07	7.72299e+07	1.94298e+07	1.58206e+07	1.82315e+07	2.79154e+07	2.96515e+07	3.00751e+07	5.6051e+07	5.6987e+07	5.63222e+07	3.76048e+07	3.5489e+07	3.3599e+07	3.75098e+07	3.17659e+07	-
Lmfn003630	449.07	316.02	450.08	C20H18O12	[M-H]-	Myricetin-3-O-xyloside*	Flavonoids	Flavonols	-	1	3.97539e+06	4.18278e+06	3.90024e+06	2.34966e+06	2.79695e+06	2.555e+06	1.93517e+06	1.81183e+06	2.00079e+06	1.35062e+06	1.32109e+06	1.40865e+06	3.53937e+06	3.97788e+06	3.70436e+06	339566	326808	300502	2.55533e+06	2.54279e+06	2.75035e+06	1.16257e+06	1.08878e+06	1.08761e+06	1.98471e+06	2.10223e+06	1.94784e+06	568326	599284	536628	1.45638e+06	1.35802e+06	1.3279e+06	1.85838e+06	1.98136e+06	2.08446e+06	1.75566e+06	1.79435e+06	-
MWSslk094	593.13	125.03	594.137	C30H26O13	[M-H]-	Proanthocyanidins	Tannins	Proanthocyanidins	20347-71-1	3	1.17121e+06	1.305e+06	1.38398e+06	1.78027e+06	1.9945e+06	1.95583e+06	2.66222e+06	2.80969e+06	2.69109e+06	1.89111e+06	2.13747e+06	2.14396e+06	2.56369e+06	2.3533e+06	2.41583e+06	1.93176e+06	1.90215e+06	2.12161e+06	1.60632e+06	1.42971e+06	1.44698e+06	1.4046e+06	1.47139e+06	1.44426e+06	2.52437e+06	2.58862e+06	2.47951e+06	1.93588e+06	1.93519e+06	1.92852e+06	1.77297e+06	1.90469e+06	1.7751e+06	2.01071e+06	1.79547e+06	1.85433e+06	2.04929e+06	2.13878e+06	-
Cmzn005251	433.11	271.06	434.121	C21H22O10	[M-H]-	6-O-Caffeoylarbutin*	Phenolic acids	Phenolic acids	136172-60-6	1	1.07055e+07	1.17052e+07	1.22428e+07	1.06659e+07	1.05491e+07	1.0437e+07	8.78923e+06	8.69876e+06	8.74945e+06	5.65342e+06	5.14562e+06	5.11086e+06	2.702e+07	2.68253e+07	2.47779e+07	1.89685e+06	2.14982e+06	2.43932e+06	7.34031e+06	7.53431e+06	7.78764e+06	1.45827e+06	1.78763e+06	1.50774e+06	1.14175e+07	1.14192e+07	1.13927e+07	1.99255e+06	2.20914e+06	1.91523e+06	2.9377e+06	3.07158e+06	3.0348e+06	7.85089e+06	9.4031e+06	8.12554e+06	8.77871e+06	8.28112e+06	-
MWSslk210	361.09	346.07	360.084	C18H16O8	[M+H]+	Irigenin*	Flavonoids	Isoflavones	548-76-5	2	3.80877e+06	3.66161e+06	4.29094e+06	2.35535e+07	2.26215e+07	2.34808e+07	3.86917e+06	4.22098e+06	3.94933e+06	1.50049e+07	1.49648e+07	1.5548e+07	6.8692e+06	7.18345e+06	7.156e+06	8.58006e+06	8.87826e+06	8.10885e+06	4.57746e+07	4.1799e+07	4.62564e+07	1.33365e+07	1.3178e+07	1.43177e+07	3.24993e+07	3.57261e+07	3.50586e+07	3.79324e+06	4.11644e+06	4.51562e+06	6.76997e+07	7.00722e+07	7.09811e+07	1.88288e+07	1.74514e+07	1.88307e+07	2.01425e+07	2.10859e+07	C17957
Zblp002839	167.07	123.05	166.063	C9H10O3	[M+H]+	3-(3-Hydroxyphenyl)-propionic acid	Phenolic acids	Phenolic acids	621-54-5	2	367329	371300	415127	353890	359534	369275	92658.9	275799	281647	339730	98787	319860	338385	324173	328081	457201	441741	469460	252478	241013	282390	277914	248807	262200	171325	214053	222814	509319	510999	549952	352822	352917	378650	381381	341828	316058	358050	332156	C11457
MWS1830	167.07	121.03	166.063	C9H10O3	[M+H]+	Ethylsalicylate	Phenolic acids	Phenolic acids	118-61-6	3	356119	400027	301795	1.26678e+06	1.2259e+06	1.25457e+06	1.47997e+06	1.39455e+06	1.53025e+06	473479	521983	416208	412540	412580	447961	300786	351636	314557	419392	465105	464524	952866	1.03644e+06	987906	1.96158e+06	1.94645e+06	1.81307e+06	1.06247e+06	957245	1.0794e+06	3.36438e+06	3.52006e+06	3.4425e+06	1.06723e+06	951856	1.05676e+06	1.06741e+06	1.16881e+06	-
Lmsn004162	477.1	169.01	478.111	C22H22O12	[M-H]-	1-O-Galloyl-2-O-p-Coumaroyl-β-D-glucose	Phenolic acids	Phenolic acids	94356-18-0	3	19738.4	29066.4	23042.9	62502.6	51882.6	57431	61948.1	51810	62609.6	247642	245457	247128	235379	215770	242570	107318	137521	105359	47424.9	56295.8	58326.6	90964.6	73211	86060.7	69299.2	85795.8	81608.3	65390.8	79924.7	65379.3	75782.4	59798	70431.1	119068	108989	130036	110101	116137	-
Lmjp007670	375.11	345.06	374.1	C19H18O8	[M+H]+	Hymenoxin	Flavonoids	Flavonols	56003-01-1	2	10917.8	12829.7	5484.1	253242	257248	272962	14321.1	8028.87	16045.5	16946.4	11194.3	14151.5	15912.9	14984.2	18305.1	15134.1	15502.1	10187.7	37140.5	45021.2	46226.5	38356.1	33273.2	44122.9	93196	98477.9	95830.6	15464.5	18555.8	21191.5	58138.8	59013.3	61260.7	49531.6	46360	53022.7	54244.5	55547.9	-
Hmln002355	549.2	387.15	550.205	C27H34O12	[M-H]-	5'-Methoxymatairesinoside	Lignans and Coumarins	Lignans	1691201-82-7	3	270805	238862	192176	324119	334493	382135	143096	163171	159350	147342	124030	174047	148611	95353.1	117691	275298	322874	173458	181243	137342	158228	161906	168475	192607	119851	193422	155919	56404.3	133928	47636.5	327763	388663	241964	183358	189951	208747	181655	211699	-
pme0428	237.08	103.02	238.084	C12H14O5	[M-H]-	3,4,5-Trimethoxycinnamic acid	Phenolic acids	Phenolic acids	90-50-6	3	209944	185225	197332	91298.9	90793.3	83705.5	144943	162778	164270	1958.49	2112.31	935.576	6595.06	5533.92	4330.39	44613.1	46365.1	44942.6	34738.5	38010.7	39082.2	6585.15	4717.37	4780.98	52792	56367.9	39970.3	1137.46	1137.89	1705.77	22294.2	26919.4	22996.1	45452.2	47339.6	52097.1	43847.4	44038	-
Labn003910	401.14	269.1	402.153	C18H26O10	[M-H]-	Benzyl B-Primeveroside*	Phenolic acids	Phenolic acids	-	1	2.2677e+06	2.44659e+06	2.39298e+06	7.62376e+06	7.87867e+06	8.25848e+06	7.09418e+06	7.80132e+06	7.04514e+06	6.90023e+06	6.24387e+06	7.09142e+06	5.19853e+06	5.21044e+06	5.09961e+06	4.71324e+06	4.40666e+06	4.9659e+06	6.96144e+06	6.56865e+06	5.84878e+06	5.03245e+06	4.59814e+06	5.05217e+06	3.84099e+06	4.16904e+06	4.08213e+06	4.86929e+06	4.77941e+06	4.14519e+06	4.82017e+06	5.37336e+06	5.19722e+06	5.23372e+06	5.79462e+06	4.78076e+06	5.00344e+06	5.1163e+06	-
MWS5206	181.05	135.04	182.058	C9H10O4	[M-H]-	4-Hydroxyphenyllactic Acid*	Phenolic acids	Phenolic acids	306-23-0	3	194268	196583	214464	120561	122737	146532	143560	142349	153959	179489	187401	174639	80903.9	192203	174104	44101.4	59063	84191.2	141381	149263	165583	135185	128719	118985	197172	207353	178773	161969	149813	155025	168107	161432	149991	185134	154981	162651	179325	177388	C03672
MWS2070	179.07	92.03	180.079	C10H12O3	[M-H]-	Propyl 4-hydroxybenzoate	Phenolic acids	Phenolic acids	94-13-3	3	46909.8	71336.3	59051.3	43199.1	42323.5	40513.5	70840.1	69188.5	69553.9	34833.1	53034.8	60665.8	61694.1	37189.7	31438.5	45355.1	42292	42851.8	50886.8	51431.3	51632.9	45547.5	48501.7	45067.6	75093.3	64290.9	44672.8	56430.6	48627.1	52030.8	44634	46754.2	43471.3	49634.3	57587.9	48833.8	51517.2	48517.4	-
MW0135136	285.04	175.04	286.048	C15H10O6	[M-H]-	6,7,3',4'-Tetrahydroxyflavone	Flavonoids	Flavones	92915-82-7	3	1.57593e+07	1.56186e+07	1.37103e+07	1.63591e+07	1.40708e+07	1.6773e+07	8.79756e+06	9.5831e+06	8.76644e+06	8.50528e+06	8.80659e+06	6.67414e+06	1.0793e+07	9.25419e+06	9.22357e+06	1.65881e+07	1.68445e+07	1.66109e+07	1.53566e+07	1.48181e+07	1.47954e+07	1.09939e+07	1.1799e+07	1.29453e+07	7.7653e+06	8.48412e+06	7.18361e+06	7.55427e+06	8.97173e+06	8.64399e+06	1.42988e+07	1.56839e+07	1.58557e+07	1.08693e+07	1.12776e+07	9.45445e+06	1.09769e+07	1.14739e+07	-
Sazp001763	357.12	195.07	358.126	C16H22O9	[M-H]-	4-Hydroxyphenyl 6-O-(2-Methyl-3-Hydroxypropionyl)-Beta-D-Galactopyranoside	Phenolic acids	Phenolic acids	-	2	626125	687843	675603	380680	429462	453868	413537	527843	454626	1.05951e+06	1.25517e+06	1.21274e+06	617789	592909	530333	173281	202446	97748.6	476550	513585	488227	933769	834732	547044	813488	601981	945127	1.21254e+06	959815	981197	412036	1.01077e+06	514436	783080	779755	733662	752095	649053	-
Lmyn003971	521.2	359.15	522.21	C26H34O11	[M-H]-	Dihydrodehydrodiconiferyl alcohol-4-O-glucoside*	Lignans and Coumarins	Lignans	-	2	1.29132e+06	1.35489e+06	1.39232e+06	1.19299e+06	1.22626e+06	1.26139e+06	776108	775630	749262	630690	696525	631490	365928	396289	383115	402947	409685	401715	938741	967241	1.05119e+06	465206	358760	456425	323913	288323	260609	447252	449412	429461	925326	1.10033e+06	1.05398e+06	693822	598885	693361	672831	735034	-
mws0178	353.09	191.06	354.095	C16H18O9	[M-H]-	Chlorogenic acid (3-O-Caffeoylquinic acid)*	Phenolic acids	Phenolic acids	327-97-9	1	7.91463e+06	8.39004e+06	7.87544e+06	8.75526e+06	7.73377e+06	7.74728e+06	4.01599e+06	4.07578e+06	4.1066e+06	5.29709e+06	5.26693e+06	5.02632e+06	3.35038e+06	3.39474e+06	3.22332e+06	4.44914e+06	4.46425e+06	4.19878e+06	5.9719e+06	6.11565e+06	5.73016e+06	5.76438e+06	6.16502e+06	6.14733e+06	3.93882e+06	4.46417e+06	3.84557e+06	6.37571e+06	6.30012e+06	6.80187e+06	6.18141e+06	6.8812e+06	6.72176e+06	5.23527e+06	5.90538e+06	4.94367e+06	5.07766e+06	5.02087e+06	C00852
pme0436	577.14	407.08	578.142	C30H26O12	[M-H]-	Procyanidin B3*	Tannins	Proanthocyanidins	23567-23-9	1	2.25642e+06	2.33697e+06	2.37025e+06	2.13464e+06	1.92678e+06	2.06211e+06	1.39239e+07	1.26278e+07	1.26804e+07	3.60889e+06	3.73433e+06	3.44035e+06	9.84832e+06	1.06465e+07	9.85073e+06	5.07134e+06	5.21446e+06	5.48857e+06	996957	989658	954728	1.71392e+06	1.7145e+06	1.74543e+06	7.33581e+06	7.84622e+06	7.60685e+06	4.54652e+06	4.37521e+06	4.89254e+06	1.02835e+06	1.09508e+06	996905	4.7241e+06	4.96021e+06	4.2226e+06	4.30151e+06	4.92137e+06	-
mws0036	609.18	301.09	610.19	C28H34O15	[M-H]-	Hesperetin-7-O-rutinoside (Hesperidin)	Flavonoids	Flavanones	520-26-3	3	92764	120588	104099	125562	111753	142435	103234	127454	49563.9	31877.8	16442.5	69400.7	93723.8	98170.7	86881	378044	383160	165217	293328	83786.7	273773	105006	301937	68862.7	128443	111388	138936	9	9	9	138472	120312	113826	167214	177503	174667	193588	158428	C09755
Hmln002597	193.05	161.02	216.04	C10H9NaO4	[M-Na]-	Sodium ferulate	Phenolic acids	Phenolic acids	24276-84-4	1	2.78687e+06	3.10042e+06	3.04942e+06	352245	448094	463852	772095	852530	975033	2.66993e+06	2.66678e+06	2.74341e+06	1.36902e+06	1.49882e+06	1.30543e+06	1.55637e+06	1.56828e+06	1.78972e+06	639078	660178	554029	303362	278992	271932	543096	631559	622326	585845	567464	527637	276662	249894	269291	1.32681e+06	1.57001e+06	1.3436e+06	1.45748e+06	1.33573e+06	-
MWSHY0040	433.11	271.06	432.106	C21H20O10	[M+H]+	Oroxin A	Flavonoids	Flavones	57396-78-8	2	1.928e+06	2.00981e+06	1.88569e+06	349113	490648	464369	721690	605010	607819	411274	226850	443133	1.31466e+06	1.32163e+06	1.36506e+06	1.49178e+06	1.49929e+06	1.56885e+06	598821	682118	619039	1.11564e+06	1.14146e+06	1.14683e+06	613785	571749	585997	2.16077e+06	2.42896e+06	2.5707e+06	696053	733057	683957	952400	928789	981902	1.0325e+06	1.11847e+06	-
mws1173	271.06	243.07	272.068	C15H12O5	[M-H]-	Garbanzol	Flavonoids	Flavonols	1226-22-8	2	2.89903e+06	2.7896e+06	2.94215e+06	2.8001e+06	2.92285e+06	2.84469e+06	95684.2	48950.2	168674	1.86854e+06	1.61139e+06	1.90886e+06	1.2355e+06	1.19587e+06	1.30104e+06	4.43736e+06	5.01662e+06	4.53358e+06	1.72247e+06	2.07177e+06	2.07712e+06	1.02949e+06	1.11218e+06	1.03681e+06	1.1935e+06	1.28984e+06	1.25843e+06	84286.3	157638	192761	993120	1.24709e+06	1.12601e+06	1.37948e+06	1.64076e+06	1.48642e+06	1.6003e+06	1.65783e+06	C09751
MWSslk060	345.1	330.08	344.09	C18H16O7	[M+H]+	Eupatilin (5,7-Dihydroxy-3',4',6-Trimethoxyflavone)*	Flavonoids	Flavones	22368-21-4	1	12059.2	19574.8	11236.9	61667.9	56107.3	54313.5	77201.4	57064.7	68083.3	112925	112318	118220	1.42825e+06	1.40556e+06	1.39415e+06	39601.8	51060.4	47502.7	30690.6	18942.3	35176.3	664592	642356	669958	2.94808e+06	3.07405e+06	3.07853e+06	91581.8	43352.7	90211.9	189443	219076	233183	447622	444025	475424	499745	530840	C10040
HJN054	493.21	361.16	494.215	C25H34O10	[M-H]-	Secoisolariciresinol-9'-O-xyloside	Lignans and Coumarins	Lignans	-	3	30951.7	54281.4	44766.6	213931	197653	206470	110673	103133	95191.9	88162.8	65890.5	61978.9	73618.6	73605.3	51275.1	261023	163771	253432	158009	109961	148891	61162.6	51023.9	51564.3	52519.7	36460.1	33876.7	123765	118973	127812	37991.3	32853.6	28234.9	97183.7	88618.2	99244.6	87892.8	82562.1	-
Lmgn001670	137.03	108.02	138.032	C7H6O3	[M-H]-	Salicylic acid	Phenolic acids	Phenolic acids	69-72-7	2	251679	283229	288953	113214	108665	124379	119845	147552	148353	91590.2	81504.6	99365.7	95868.7	85248.3	76873.6	149686	150877	151206	489023	442654	473861	359801	328912	366199	503062	551347	520116	646007	544847	533139	773656	700941	713584	352776	430083	374530	372259	373477	C00805
HX1251	327.15	137.06	326.152	C20H22O4	[M+H]+	Austrobailignan-5	Lignans and Coumarins	Lignans	-	1	1.58698e+06	1.5822e+06	1.60814e+06	8810.11	8370.47	9793.04	229958	234733	233734	6775.41	7678.78	11631.4	17088.1	8618.85	2686.94	12616.4	10955.1	15119.7	588619	606813	597327	3310.73	10822.2	10523.9	10613.2	14325.4	4059.4	53348.5	55963.5	55252.9	8041.75	3374.13	6452.72	229301	229110	257392	267970	264647	-
pme3381	165.06	106.04	166.063	C9H10O3	[M-H]-	3-Hydroxyphenylacetic Acid Methyl Ester	Phenolic acids	Phenolic acids	42058-59-3	3	70644.8	80990.4	85984.3	283443	277798	318662	192705	164148	178262	59588.9	63050.7	64619.1	26449.9	29562.3	19261.8	39671.2	32594.9	35000.8	70586.3	69459.2	73901.5	79337	69511.8	67250.4	95055.8	115967	106455	90766.6	90641.4	93526.4	142561	137685	137347	97966.9	102526	83784.4	90475.2	96404.4	-
pmb2947	865.2	407.1	866.206	C45H38O18	[M-H]-	Catechin-catechin-catechin	Flavonoids	Flavanols	-	3	216425	152791	170440	545211	593360	651788	1.04565e+06	2.31574e+06	2.39394e+06	2.77713e+06	2.35606e+06	2.65853e+06	1.85853e+06	1.73533e+06	1.67717e+06	467950	572831	354351	218263	226614	225712	201372	209975	196092	2.05314e+06	2.76956e+06	2.14335e+06	512520	429908	418968	304284	304497	270026	935463	946009	810044	996911	969588	-
mws0089	447.09	285.04	448.101	C21H20O11	[M-H]-	Kaempferol-7-O-glucoside*	Flavonoids	Flavonols	16290-07-6	1	1.00578e+06	1.1807e+06	2359390	9.29816e+06	1.00396e+07	9.12849e+06	2.41323e+06	2.46487e+06	2.58595e+06	6.21712e+06	6.16703e+06	5.63292e+06	3.72364e+06	4.25331e+06	3.84619e+06	1.03708e+06	856247	921762	1.38427e+06	1.28677e+06	1.42757e+06	572168	416078	701103	2.52206e+06	2.42292e+06	2.32781e+06	1.47884e+06	1.49323e+06	1.43318e+06	8.72378e+06	8.92125e+06	2.10328e+06	2.63853e+06	3.07651e+06	2.71133e+06	3.07121e+06	3.1042e+06	-
Zmhn001793	341.09	179.03	342.095	C15H18O9	[M-H]-	6-O-Caffeoyl-D-glucose	Phenolic acids	Phenolic acids	-	2	4.31256e+07	4.97005e+07	4.80747e+07	1.0822e+07	1.20455e+07	1.21258e+07	1.00305e+07	9.83871e+06	9.03939e+06	4.49838e+07	4.66968e+07	4.49437e+07	1.06266e+07	1.10847e+07	1.10347e+07	3.3497e+07	3.1728e+07	3.32221e+07	2.04692e+07	2.05076e+07	2.19554e+07	1.72152e+07	1.75276e+07	1.61071e+07	7.08604e+06	6.31524e+06	7.24429e+06	9.107e+06	9.88062e+06	1.03124e+07	1.56935e+07	1.57262e+07	1.61108e+07	1.87882e+07	2.18427e+07	1.95342e+07	1.84838e+07	2.15274e+07	-
Wayn006037	583.11	316.02	584.117	C28H24O14	[M-H]-	Myricetin 3-(2''-p-Hydroxybenzoylrhamnoside)	Flavonoids	Flavonols	-	3	195229	200139	235488	197706	192805	170776	44690.2	43819.9	40013.7	454779	447815	453733	162003	190110	180460	9044.73	15908.7	17535.4	134282	109505	113539	28074.8	20449	17197.7	148210	164968	159565	17931.2	22344.6	7125.35	55313.3	81520.8	62294.4	122152	106239	131412	126554	123654	-
pme1611	433.11	313.07	434.121	C21H22O10	[M-H]-	Isohemiphloin	Flavonoids	Flavanones	3682-02-8	3	949761	1.01975e+06	935752	4.42961e+06	3.32775e+06	3.76038e+06	267189	307548	332571	368342	420642	442632	503445	517212	490240	307944	320573	318793	266514	240652	269916	256691	270000	251599	282619	296420	290579	670725	671305	682347	199868	64967.6	196024	530729	629810	524102	537374	568986	-
Lmhn003799	501.1	307.05	502.111	C24H22O12	[M-H]-	Feruloylferuloyltartaric acid	Phenolic acids	Phenolic acids	-	3	54764.9	60846.5	56608.6	47902.7	44991.4	44990.4	13844.3	16653.3	20191	113270	136933	132840	33710.7	27563	37783.4	40440.8	38623.7	37497.8	68698.4	74357.7	64204.3	7872.41	11025.5	6189.76	43754.8	43066.7	49139.3	22717.6	14772.9	18825.7	43016.1	46167.7	51438.1	39165.4	33158.4	36849.5	38795.2	40955.3	-
pme2246	301	185.02	302.006	C14H6O8	[M-H]-	Ellagic acid	Tannins	Tannin	476-66-4	3	26362	25631.5	20893	138742	103972	138630	90567.9	106316	97268.9	453107	395556	388894	310875	365676	353137	194553	190080	175199	109533	124066	129983	179862	190083	134125	125772	143784	155112	139741	155393	151719	209335	220303	184663	186930	182764	211739	209059	179341	C10788
Hmln000873	331.07	169.01	332.074	C13H16O10	[M-H]-	2-O-Galloyl-D-glucose	Phenolic acids	Phenolic acids	-	1	1.87174e+07	1.76444e+07	1.80289e+07	6.80708e+06	7.45867e+06	7.452e+06	1.82456e+07	1.78134e+07	1.80842e+07	1.05527e+07	1.18045e+07	1.3691e+07	1.66174e+07	1.56638e+07	1.32047e+07	1.99693e+07	2.51587e+07	2.66526e+07	1.16138e+07	1.41211e+07	1.26121e+07	8.92533e+06	1.11088e+07	8.70898e+06	7.29253e+06	1.10409e+07	9.01464e+06	1.12215e+07	1.09532e+07	1.09347e+07	1.24937e+07	1.31528e+07	1.40769e+07	1.48406e+07	1.24917e+07	1.25279e+07	1.23734e+07	1.31709e+07	-
Lmsn004321	493.1	169.01	494.106	C22H22O13	[M-H]-	1-O-Caffeoyl-3-O-galloyl-β-D-glucose	Phenolic acids	Phenolic acids	-	3	697386	777307	683694	308607	297445	326464	330128	315403	349361	329322	317877	288407	345444	276529	403609	323120	246102	265514	271253	290579	302986	686255	697316	752480	497389	498667	508261	403038	471062	491011	608321	743379	698857	385144	414356	368249	344728	416002	-
Hmhn003518	355.1	175.04	356.111	C16H20O9	[M-H]-	4-O-β-D-glucopyranosylferulic acid	Phenolic acids	Phenolic acids	-	1	2.68714e+07	3.02672e+07	2.89929e+07	1.89105e+07	1.99685e+07	2.0738e+07	1.08527e+07	1.1126e+07	1.04912e+07	1.85609e+07	1.76549e+07	1.69559e+07	8.18215e+06	9.05427e+06	8.62141e+06	3.82093e+07	3.50795e+07	2.79012e+07	1.15018e+07	1.16476e+07	1.02254e+07	1.30545e+07	1.20131e+07	1.22424e+07	3.20426e+06	3.25376e+06	3.36828e+06	1.24383e+07	1.11361e+07	1.15419e+07	4.68707e+06	4.13779e+06	4.46327e+06	1.34486e+07	1.62926e+07	1.43967e+07	1.35611e+07	1.42384e+07	-
Lmsn004674	309.1	147.05	310.105	C15H18O7	[M-H]-	1-O-Cinnamoyl-β-D-glucose	Phenolic acids	Phenolic acids	40004-96-4	2	2.30445e+06	3.03267e+06	3.42574e+06	2.12122e+06	1.42208e+06	1.52633e+06	294646	410450	1070680	801384	576465	500148	739009	1.37996e+06	1.37405e+06	2.59744e+06	3.90047e+06	2.40907e+06	3.85835e+06	4.03283e+06	3.98772e+06	510490	442613	434773	372709	453862	470316	160124	193784	96367.8	260626	332927	305608	1.40269e+06	1.23706e+06	1.33474e+06	1.53851e+06	1.38648e+06	-
Wayn006761	593.13	300.03	594.137	C30H26O13	[M-H]-	Quercetin 5-O-p-coumaroyl rhamnoside*	Flavonoids	Flavonols	-	2	1.11995e+06	1.15016e+06	1.24101e+06	609699	631597	636160	276173	285638	277623	729667	688068	749639	1.15166e+06	1.07588e+06	1.12273e+06	143134	153169	146886	261433	260717	279975	11767.2	11410.6	13198.4	414298	414788	409763	54264	55303.7	53250.6	424140	448946	454601	451096	388817	396137	467266	435587	-
Lmfn001893	305.07	125.02	306.074	C15H14O7	[M-H]-	Leucocyanidin	Flavonoids	Flavones	27015-21-0	1	13646574	1.34231e+07	1.3324e+07	7.54775e+06	7.07076e+06	8.27936e+06	1.22523e+07	1.23106e+07	1.21487e+07	8.48276e+06	9.67726e+06	9.31715e+06	2.05857e+07	2.06944e+07	1.90812e+07	2.5693e+07	2.62379e+07	2.80522e+07	1.25325e+07	1.01003e+07	1.27888e+07	2.17108e+07	2.14162e+07	2.12966e+07	1.26532e+07	1.55032e+07	1.62415e+07	2.43152e+07	2.4903e+07	2.40282e+07	8.23211e+06	7.94905e+06	8.16469e+06	1.73418e+07	1.45657e+07	1.76384e+07	1.61629e+07	1.7714e+07	-
mws1179	433.11	271.07	434.121	C21H22O10	[M-H]-	Naringenin-7-O-glucoside (Prunin)*	Flavonoids	Flavanones	529-55-5	1	2.39059e+06	2.78068e+06	2.71333e+06	1.74212e+06	1.67287e+06	1.6697e+06	2.55241e+06	2.40935e+06	2.51109e+06	1.1187e+06	1.07348e+06	1.0714e+06	2.05336e+06	1.82892e+06	1.84087e+06	8.61483e+06	9.20673e+06	8.41661e+06	1.81315e+06	1.85297e+06	1.83925e+06	1.04733e+06	1.03243e+06	993343	1.05148e+06	1.01057e+06	1.05741e+06	1.78419e+06	1.90875e+06	1.84383e+06	1.47082e+06	1.60276e+06	1.62588e+06	2.16472e+06	2.48843e+06	2.15528e+06	2.10432e+06	2.02874e+06	C09099
pme0434	577.14	407.08	578.142	C30H26O12	[M-H]-	Procyanidin B2*	Tannins	Proanthocyanidins	29106-49-8	1	2.37403e+06	2.64464e+06	2.70259e+06	5.23796e+06	5.51801e+06	5.5961e+06	2.83695e+07	2.59907e+07	2.89521e+07	1.61646e+07	1.6831e+07	1.87907e+07	2.40371e+07	2.41587e+07	2.2268e+07	5.87557e+06	5.61208e+06	6.20149e+06	2.76846e+06	2.62869e+06	2.44091e+06	2.33418e+06	1.95978e+06	2.15036e+06	1.63239e+07	1.51628e+07	1.73875e+07	4.31952e+06	3.97309e+06	4.13762e+06	3.58879e+06	3.07981e+06	3.01614e+06	1.06355e+07	1.10802e+07	9.27702e+06	9.67101e+06	9.36637e+06	C17639
Lmyn004037	601.12	439.09	602.127	C28H26O15	[M-H]-	Eriodictyol-7-O-(6''-O-galloyl)glucoside	Flavonoids	Flavanones	-	3	473819	597902	506165	243878	252836	238133	364057	348354	490596	1.88258e+06	2.08433e+06	1.50643e+06	760907	691409	633887	1.20853e+06	1.41137e+06	1.15103e+06	776231	633834	666838	1.91193e+06	1.78798e+06	1.91183e+06	1.12356e+06	1.3536e+06	1.07377e+06	1.86643e+06	1.38965e+06	1.64139e+06	1.21074e+06	1.33365e+06	1.43872e+06	1.10805e+06	1.00245e+06	1.01033e+06	1.05428e+06	1.21394e+06	-
Zmhn002334	355.1	193.05	356.111	C16H20O9	[M-H]-	6-O-Feruloyl-β-D-glucose	Phenolic acids	Phenolic acids	137887-25-3	2	1.04555e+08	1.00086e+08	1.08978e+08	8.08324e+06	7.70576e+06	8.97443e+06	2.28956e+06	2.28183e+06	2.19987e+06	6.95657e+06	6.78089e+06	7.4993e+06	3.64407e+06	3.34848e+06	3.51036e+06	9.23903e+06	9.05313e+06	3.26112e+06	8.91827e+06	8.79879e+06	9.23355e+06	3.0631e+06	2.83157e+06	3.02343e+06	1.99124e+06	2.4201e+06	2.2283e+06	2.37141e+06	2.35509e+06	2.25228e+06	2.8982e+06	3.10103e+06	2.6005e+06	2.02094e+07	2.258e+07	1.86419e+07	2.24633e+07	2.02117e+07	-
Smhp011040	359.11	298.08	358.105	C19H18O7	[M+H]+	ageconyflavone B	Flavonoids	Flavones	-	2	3038.75	5043.77	4332.84	36379.3	32347.4	32094.6	83404.1	71451.6	73869.8	6825.22	8414.33	7036.46	5967.52	14745	3536.46	7667.1	6932.32	4307.68	16471.2	15533.1	13382.1	28425.5	23437	19831.7	43814.5	45233	47978.4	16410.4	20200.7	17000.2	72294.8	71202.3	67600.2	28738.8	27253	24938.3	24570.1	23645	-
pmn001647	865.2	713.16	866.206	C45H38O18	[M-H]-	Procyanidin C2	Tannins	Proanthocyanidins	37064-31-6	2	95015	84815.5	97336.7	218725	177891	194788	952892	922326	1.01646e+06	701470	812838	737376	1.16027e+06	982908	1.12627e+06	227567	213913	230495	81977.6	84725	93214.6	84785.6	85140.3	69476	954005	1.04989e+06	899771	228621	222848	179527	93911.5	115930	109655	527318	461438	505836	438663	446577	-
Lmbn006032	301.04	149.02	302.043	C15H10O7	[M-H]-	Hypolaetin*	Flavonoids	Flavones	27696-41-9	1	1.30393e+06	1.45948e+06	1.31571e+06	103026	103555	86669.5	74443.9	76235	80078.2	357692	354561	399070	1.40643e+06	1.42381e+06	1.35554e+06	196766	206862	232686	151727	155500	150068	3.97097e+06	3.83299e+06	3.93332e+06	154534	159932	123275	87326.7	98701.3	120011	231894	191573	175389	692118	803220	666619	681602	667790	C10078
Wbtp004961	303.05	229.05	302.043	C15H10O7	[M+H]+	1,2,4,5-tetrahydroxy-7-(hydroxymethyl)anthracene-9,10-dione	Flavonoids	Other Flavonoids	-	1	1.62618e+07	1.54359e+07	1.58508e+07	1.47625e+07	16997223	1.59231e+07	1.43965e+07	1.50535e+07	12303683	1.02593e+07	1.10028e+07	1.02517e+07	4.55449e+07	4.10848e+07	4.38757e+07	5.25318e+06	5.04248e+06	5.22339e+06	1.04903e+07	9.34154e+06	1.07495e+07	2.45121e+06	2.2518e+06	2.37837e+06	17812984	2.64152e+07	2.46677e+07	4.90794e+06	6.09064e+06	5.91819e+06	6.47556e+06	6.25444e+06	5.70068e+06	1.37731e+07	1.56708e+07	1.31997e+07	1.57376e+07	1.5588e+07	-
MWSmce501	167.04	108.02	168.042	C8H8O4	[M-H]-	Protocatechuic Acid Methyl Ester	Phenolic acids	Phenolic acids	2150-43-8	1	1.15239e+07	1.18979e+07	1.23948e+07	3.61568e+06	3.90154e+06	3.94859e+06	4.69527e+06	4.6198e+06	4.3633e+06	1.22135e+07	1.04311e+07	1.1537e+07	2.98418e+06	2.85944e+06	2.5366e+06	1.89346e+07	1.85258e+07	1.914e+07	3.15523e+07	2.96472e+07	3.05534e+07	2.3285e+07	1.84021e+07	2.13961e+07	1.1512e+08	1.19281e+08	1.12045e+08	4.74006e+07	4.90255e+07	4.91628e+07	1.00583e+08	1.00622e+08	9.8151e+07	3.70093e+07	4.38861e+07	3.57107e+07	3.87786e+07	3.74881e+07	-
MWSslk138	169.01	151	170.022	C7H6O5	[M-H]-	2,3,4-Trihydroxybenzoic acid	Phenolic acids	Phenolic acids	610-02-6	3	83448.6	88296.4	96893.6	106859	113608	101738	45607.7	48341.6	46631.3	156855	159394	162629	75941.4	72747.7	74322.9	100653	98490.6	94323.8	169474	151956	175495	206873	192728	193717	222673	228362	208927	204349	204356	205139	262927	292831	310288	163697	148210	141287	169971	144338	-
Zbxn003562	465.1	303.05	466.111	C21H22O12	[M-H]-	Taxifolin-2-O-glucoside	Flavonoids	Flavanonols	-	2	3.99404e+06	3.76434e+06	3.95627e+06	4.71597e+06	4.17141e+06	3.59036e+06	4.28599e+06	3.02554e+06	4.01621e+06	4.80812e+06	1.18635e+07	3.47585e+06	5.19184e+06	1.30916e+07	1.30769e+07	2.87974e+06	2.41141e+06	3.61521e+06	5.84056e+06	4.79619e+06	4.90046e+06	6.09022e+06	3.58731e+06	4.13662e+06	5.5789e+06	8.78659e+06	5.405e+06	6.22704e+06	5.61698e+06	6.00734e+06	6.56907e+06	8.00019e+06	1.8552e+06	4.15458e+06	3.45907e+06	3.94912e+06	4.32506e+06	4.08932e+06	-
HJAP058	345.1	284.07	344.126	C19H20O6	[M+H]+	5,6,7,4'-Tetramethoxyflavanone	Flavonoids	Flavanones	2569-77-9	3	22327.3	21987.7	23681.7	91574.7	106159	103723	3428.3	4074.06	2810.23	4602.77	5824.28	8170.11	17136.9	12595.2	19218.2	6167.97	7313.51	5925.73	34055.6	32027.2	36538.9	37365.5	30343.8	21374.5	224791	230442	228457	8701.58	2721.97	3742.48	16417.5	15525.1	19935.2	40711.6	37206.8	46444	43927.9	42815.9	C15118
MWSmce439	147.05	119.05	148.052	C9H8O2	[M-H]-	3,4-Dihydrocoumarin	Lignans and Coumarins	Coumarins	119-84-6	2	54746.1	68785.7	79587.3	138077	150213	122008	262259	255360	309803	390539	353019	361846	504674	488323	486789	26163.5	36046	27826.4	51263.1	39087.6	49594	419595	353517	442923	376869	382107	339339	328046	306725	296037	160878	131466	144460	253512	250353	208751	220377	230298	C02274
Lmsn002815	593.15	285.04	594.159	C27H30O15	[M-H]-	Kaempferol-3-O-rutinoside(Nicotiflorin)	Flavonoids	Flavonols	17650-84-9	2	737412	636869	608457	160573	146013	238001	20695.3	20189.9	19982	34439.3	22626.1	26242.8	5592.8	19919.3	12556.3	2.70425e+06	2.83295e+06	2.71153e+06	1.79787e+06	1.83069e+06	1.77459e+06	2.04815e+06	1.8782e+06	2.00259e+06	23457.4	19438.5	11192.3	2.0293e+06	2.07946e+06	2.14466e+06	67628.4	65303.7	86952.8	859282	951848	799673	796874	786512	C21833
mws0920	301.04	151	302.043	C15H10O7	[M-H]-	Tricetin (5,7,3',4',5'-Pentahydroxyflavone)	Flavonoids	Flavones	520-31-0	1	1.83024e+06	2.07914e+06	2.08255e+06	1.52032e+06	1.14961e+06	1.41359e+06	1.31052e+06	1.55859e+06	1.30645e+06	921276	1.62605e+06	1.88965e+06	2.08011e+06	2.48214e+06	2.52118e+06	1.58838e+06	1.49955e+06	1.57223e+06	1.9176e+06	1.63013e+06	1.76338e+06	1.37377e+06	1.14069e+06	1.14551e+06	1.11928e+06	1.01633e+06	1.03733e+06	1.46378e+06	1.74073e+06	1.44277e+06	1.51623e+06	1.49665e+06	1.33016e+06	1.57075e+06	1.53474e+06	1.41715e+06	1.77178e+06	1.52795e+06	C10192
Wbtp004753	303.05	229.05	302.043	C15H10O7	[M+H]+	1,2,3,7,8-pentahydroxy-6-methylanthracene-9,10-dione	Flavonoids	Other Flavonoids	-	2	1.04403e+07	1.01095e+07	1.09675e+07	2.46177e+07	2.22548e+07	2.6085e+07	1.50607e+07	1.45473e+07	1.40359e+07	6.50942e+07	6.09315e+07	7.90159e+07	4.72273e+07	6.58738e+07	6.02661e+07	4.14355e+07	3.78555e+07	4.67602e+07	1.76686e+07	1.78211e+07	1.8755e+07	1.44877e+07	1.42475e+07	1.54947e+07	3.08851e+07	2.98536e+07	2.58857e+07	1.09266e+07	1.55647e+07	1.83591e+07	3.59322e+07	2.9094e+07	2.68796e+07	2.30756e+07	2.90651e+07	2.71641e+07	2.62802e+07	2.57999e+07	-
Zbsn012113	379.21	295.19	380.22	C21H32O6	[M-H]-	Diacetoxy-[6]-gingerdiol	Phenolic acids	Phenolic acids	143615-75-2	2	34197.9	40290.7	38970	18330.3	17820.7	18059.8	43593.3	41923.9	41897.1	18867.1	15614.5	16448.2	11911.3	11796.8	11178.8	29845.1	24014.1	28803.8	29532.2	27736.3	27930.4	20494.8	20965.3	20749.9	24380.6	24675.8	23148.3	11323.1	10636.3	10328.8	11401.2	11629.7	11686.8	18261.5	22756.2	20160.5	20842.5	19379.9	-
Lmyn003835	289.04	137.02	290.043	C14H10O7	[M-H]-	4-(3,4,5-Trihydroxybenzoxy)benzoic acid	Phenolic acids	Phenolic acids	-	2	4.21334e+06	4.50764e+06	4.35155e+06	3.39035e+06	3.33575e+06	3.70827e+06	9.33046e+06	9.60901e+06	9.90622e+06	6.08016e+06	5.72181e+06	5.61225e+06	8.9517e+06	9.43339e+06	9.15643e+06	7.39996e+06	6.79432e+06	7.13526e+06	3.12132e+06	3.11854e+06	2.95842e+06	5.24634e+06	5.56379e+06	5.53376e+06	6.43488e+06	6.62009e+06	7.14887e+06	7.49482e+06	7.4735e+06	7.37429e+06	2.31593e+06	1.90906e+06	2.09459e+06	5.34128e+06	5.91512e+06	4.7458e+06	5.71926e+06	5.31043e+06	-
Lmfn003760	477.07	301.04	478.075	C21H18O13	[M-H]-	Quercetin-4'-O-glucuronide*	Flavonoids	Flavonols	201463-36-7	1	12309.6	4518.35	2265.57	3.01041e+06	2.744e+06	2.74906e+06	3.15123e+06	2.68745e+06	2.9418e+06	1.3513e+07	1.35712e+07	1.23892e+07	1.28275e+07	1.27516e+07	1.24426e+07	5.20717e+06	6.52319e+06	6.02043e+06	2.83935e+06	3.22228e+06	3.14425e+06	4.95829e+06	4.90467e+06	4.75199e+06	3.71541e+06	4.49511e+06	4.59806e+06	4.72683e+06	4.27346e+06	4.38026e+06	4.65986e+06	4.3935e+06	4.47606e+06	6.3788e+06	5.89651e+06	5.97116e+06	5.75755e+06	5.05216e+06	-
pmn001415	451.1	341.06	452.111	C24H20O9	[M-H]-	Catechin-(7,8-bc)-4β-(3,4-dihydroxyphenyl)-dihydro-2-(3H)-one*	Flavonoids	Flavanols	-	3	137820	125547	132478	58589.6	109449	120370	39298.1	40237.7	34933.1	127694	117128	114738	201116	204784	178552	139695	157493	126225	43204.4	49001.5	42717.9	59041.1	55204.7	75348	182433	209785	197337	262614	227065	246342	61513.7	72479.5	58600.5	114761	124324	136225	128166	110841	-
Wayn006883	593.13	300.03	594.137	C30H26O13	[M-H]-	Quercetin 7-O-p-coumaroyl rhamnoside*	Flavonoids	Flavonols	-	2	1.23581e+06	1.16722e+06	1.27047e+06	636827	647232	604440	275367	277262	273498	747745	753726	726367	1.18062e+06	1.13231e+06	1.11783e+06	148445	150686	145482	271271	272682	247602	13655.8	13378.8	15367.3	450440	434171	416226	48853.3	44152	49077.5	470978	436699	468770	459805	435932	391911	489696	469117	-
Zbsp005869	345.1	315.05	344.09	C18H16O7	[M+H]+	7,4'-Dihydroxy-3,5,3'-trimethoxyflavone	Flavonoids	Flavones	-	2	8620.78	8530.41	6291.3	35232.5	32240.6	44654.8	8407.08	5994.45	7687.21	16930.7	14564.5	13837	144376	149690	147695	6707.95	4150.88	7821.47	14988.3	20115.3	10733.5	69156.9	67658	70011.6	391351	347400	381883	7760.37	10569.2	5513.91	16608.7	15243.4	13814.3	54217.8	61165.9	56492.3	50028.2	60991.1	-
Zbsp004455	655.18	331.08	654.18	C29H34O17	[M+H]+	Tricin-5,7-O-diglucoside*	Flavonoids	Flavones	-	2	400565	202794	167785	925777	990186	1.15863e+06	143410	76786	32175.5	3.40553e+06	3.69059e+06	3.8697e+06	1.84348e+06	2.20502e+06	1.90401e+06	45726.2	49679.4	80025	384838	61535.5	65020	239560	247187	237299	228250	187567	242912	271586	182603	212060	488850	512977	470734	682386	759383	719249	728302	847755	-
Lmbn001930	121.03	77.04	122.037	C7H6O2	[M-H]-	2-Hydroxybenzaldehyde (Salicylaldehyde)	Phenolic acids	Phenolic acids	90-02-8	3	253142	88063.9	73642.6	67713.8	189383	182219	68102	213105	194250	113369	112542	121097	59670.9	214844	50357.7	71514.5	143540	44855.3	292822	71525.9	290442	240717	252593	266911	315229	59623.9	320173	238158	258353	251651	247472	263593	259660	179415	221330	189692	195161	185185	C06202
Zmhn003257	299.06	284.04	300.063	C16H12O6	[M-H]-	5,7,2'-Trihydroxy-8-methoxyflavone*	Flavonoids	Flavones	-	1	5.94756e+06	6.62476e+06	6.43578e+06	2.20474e+06	2.23612e+06	2.24261e+06	1.83222e+06	2.03946e+06	1.79905e+06	1.29264e+06	1.83458e+06	1.57208e+06	5.98141e+06	5.36574e+06	4.88622e+06	3.69461e+06	4.13541e+06	4.22031e+06	1.5559e+06	1.86598e+06	1.71568e+06	2.08464e+06	1.90219e+06	1.93101e+06	4.52584e+06	3.87124e+06	4.29827e+06	671845	629684	647431	3.63602e+06	3.32017e+06	3.48791e+06	2.39993e+06	2.82124e+06	2.89649e+06	2.45247e+06	2.58183e+06	-
pmp000172	477.14	315.08	476.132	C23H24O11	[M+H]+	5,2'-Dihydroxy-7,8-dimethoxyflavone glycoside*	Flavonoids	Flavones	-	2	42841.4	55388.5	59834	34092.5	18961.9	23868.3	21261.2	25656.9	31729.5	27476.8	37608	51649.8	592461	624246	540012	15063.9	27061.9	14380.8	12145.7	24520	20220.9	901458	978787	917209	1.32359e+06	1.24726e+06	1.40696e+06	30863.6	21574.2	32067.8	29995.7	28946.2	29078.6	239240	215939	269912	259490	245348	-
zjgp122004	451.12	289.07	450.116	C21H22O11	[M+H]+	Okanin-3'-O-β-D-glucoside*	Flavonoids	Chalcones	-	3	1.30727e+06	2873710	1.5665e+06	872997	746887	1.47364e+06	1612188	1.48472e+06	1.64146e+06	612096	611345	741105	1809765	798551	817067	521832	531317	760795	738747	747766	805166	507710	506104	523986	1.22079e+06	1.2894e+06	1.28121e+06	435111	570134	568428	1.73046e+06	1.39371e+06	1.34832e+06	851848	910639	756470	749974	854166	-
pmb0738	699.19	331.08	698.185	C34H34O16	[M+H]+	Tricin-7-O-(2''-Sinapoyl)glucoside	Flavonoids	Flavones	-	2	170829	174153	212518	423054	431550	398386	219434	217668	208387	232154	243133	212498	249982	241966	290977	56591.6	36371	41905.2	71556.1	68007.5	63181.8	85819.5	103331	108378	521517	512292	510365	63158.5	57292.9	57880.8	111398	106304	111545	168157	166554	176546	190549	202045	-
pmn001669	237.08	207.03	238.084	C12H14O5	[M-H]-	Methyl sinapate	Phenolic acids	Phenolic acids	20733-94-2	1	118379	130167	142509	63158.2	64249	74404	193957	197590	203619	105739	99187.9	106885	88916	83785.9	82229.9	67907.7	91721.4	81408.4	37989.4	31249.6	26753.1	19133.2	25376.3	17977.6	103612	106598	105838	41998.3	41351.2	35361.5	16463.9	12731.5	12077.7	85879.9	94729.5	78041.2	97011	89771.6	-
Wbtn006810	287.05	135.04	288.063	C15H12O6	[M-H]-	6,7-dihydroxy-1,3-dimethoxyxanthen-9-one*	Flavonoids	Other Flavonoids	-	2	793776	301318	837326	1.65514e+06	1.62904e+06	1.75811e+06	504376	477233	476694	1.81397e+06	1.9126e+06	1.88284e+06	1.4601e+06	1.51763e+06	1.42562e+06	8.01722e+06	7.89304e+06	8.51613e+06	1.00115e+06	977033	941222	386709	412342	382721	269323	277350	269803	1.91976e+06	2.02065e+06	1.94681e+06	3.94285e+06	3.88093e+06	3.82676e+06	1.95148e+06	2.36957e+06	1.95745e+06	2.00287e+06	2.03399e+06	-
MW0168258	305.06	153.02	304.058	C15H12O7	[M+H]+	Dihydrorobinetin	Flavonoids	Flavones	4382-33-6	3	2.07868e+06	3304580	1.53073e+06	3.03147e+06	7855985	8319585	2.03965e+06	1.79687e+06	1.81122e+06	3.26772e+06	2.84066e+06	3.37543e+06	3.42503e+06	3.53833e+06	3.18756e+06	1.9827e+06	1.82435e+06	2.00044e+06	2.25057e+06	2.18131e+06	2.37244e+06	2.33662e+06	2.30084e+06	2.38162e+06	1.59317e+06	1.53943e+06	1.68167e+06	1.76398e+06	1.88084e+06	1.94485e+06	4.88706e+06	4.8335e+06	4662575	2.0542e+06	2.36861e+06	2.40827e+06	2.5834e+06	2.22817e+06	-
mws0057	451.12	289.07	450.116	C21H22O11	[M+H]+	Eriodictyol-7-O-glucoside*	Flavonoids	Flavanones	38965-51-4	3	210965	220175	146090	572820	695030	408711	76209.3	213500	105283	381472	421653	309682	213201	200746	225456	169049	120622	120877	301294	286630	229941	462170	567469	442035	192422	291970	262123	453969	456930	541941	242511	225302	228492	262025	277323	298433	235646	275169	-
mws0028	167.03	108.02	168.042	C8H8O4	[M-H]-	Vanillic acid	Phenolic acids	Phenolic acids	121-34-6	2	1.08107e+06	1.18924e+06	1.1476e+06	197795	170691	147031	81565.3	79442.7	89402.4	503195	485154	489407	455405	467092	479382	930632	881878	922073	74864.9	81084.9	52153.9	571104	575870	533074	833211	840948	737719	455959	372858	445784	158134	190573	188083	428304	488124	403245	450411	397485	C06672
mws1035	741.22	433.11	740.216	C33H40O19	[M+H]+	Kaempferol-3-O-robinoside-7-O-rhamnoside (Robinin)	Flavonoids	Flavonols	301-19-9	3	244949	209612	270715	436762	411555	350149	25058.9	10005	19792.5	72360.5	70942.9	69494	110573	90618.7	98466.4	1.08607e+06	1.05798e+06	1.31567e+06	328409	285580	291280	67663.8	54848.2	56534.7	100695	108633	104603	31707.8	25639.1	29221.6	562140	588596	436096	227814	258738	258805	289437	249582	C10178
Zmhp002734	347.08	332.06	346.069	C17H14O8	[M+H]+	5,7,2',5'-Tetrahydroxy-8,6'-dimethoxyflavone	Flavonoids	Flavones	-	3	1.30468e+07	1.10389e+07	1.182e+07	2.18362e+06	2.41437e+06	2.34626e+06	1.14472e+07	1.34821e+07	1.43464e+07	3.08244e+06	4.19306e+06	2.49754e+06	1.09425e+07	7.34496e+06	3.77185e+06	5.68173e+06	6.45649e+06	6.12094e+06	4.23373e+06	5.4463e+06	3.77346e+06	3.08304e+06	3.60964e+06	7.19586e+06	5.64566e+06	1.29599e+07	1.2994e+07	1.8523e+07	1.72482e+07	1.65024e+07	1.09725e+07	8.0755e+06	4.64342e+06	4.33994e+06	4.91729e+06	5.3048e+06	5.40739e+06	4.79503e+06	-
Lmmn002274	521.2	359.15	522.21	C26H34O11	[M-H]-	Isolariciresinol-9'-O-glucoside*	Lignans and Coumarins	Lignans	63358-12-3	2	1.02872e+06	1.10876e+06	1.14263e+06	1.12381e+06	1.19763e+06	990607	721854	669551	667685	665426	696977	646680	400596	431185	432690	434884	403716	438948	1.02145e+06	943413	901377	392270	407902	415604	291271	289639	268835	396043	451045	336917	1.00176e+06	1.02268e+06	1.07219e+06	645175	609509	591386	675525	734441	-
MWSmce713	151.08	106.04	152.084	C9H12O2	[M-H]-	3-(4-Hydroxyphenyl)-1-propanol	Phenolic acids	Phenolic acids	10210-17-0	3	29073.1	24826.5	24785.5	296914	339950	319726	30276.4	24221.8	33520.9	38145.5	28320.9	46539	33681.9	34903.8	26651.9	46251.8	45080.5	35239.3	71432.6	55559.1	62973.8	114258	117926	111539	28348.3	23446.6	17919.2	11927.3	7959.68	11425.9	145745	151572	132506	63912.2	75418.9	66234.9	62794.4	60401.5	-
MWSHY0064	625.17	317.07	624.169	C28H32O16	[M+H]+	Isorhamnetin-3-O-neohesperidoside*	Flavonoids	Flavonols	55033-90-4	3	4.17392e+07	4.50042e+07	9.87638e+07	6.16072e+07	6.52506e+07	6.61207e+07	8.51229e+06	8.06021e+06	9.79656e+06	1.90423e+06	1.30258e+06	1.16879e+06	2.42595e+06	2.20955e+06	3.0609e+06	9.99061e+07	1.29953e+08	1.7168e+08	1.28123e+08	1.11044e+08	6.42491e+07	1.10099e+08	1.05131e+08	7.15264e+07	1.24166e+07	1.4253e+07	1.50385e+07	1.55983e+08	9.6174e+07	1.04063e+08	7.72867e+06	7.17485e+06	6.78015e+06	4.5701e+07	5.08252e+07	4.3795e+07	3.97893e+07	4.48866e+07	-
Zblp004717	625.17	317.07	624.169	C28H32O16	[M+H]+	3'-methoxyquercetin-3-O-L-rhamnosyl(1→2)-glucopyranoside*	Flavonoids	Flavonols	-	3	4.17392e+07	4.50042e+07	9.87638e+07	6.16072e+07	6.52506e+07	6.61207e+07	8.51229e+06	8.06021e+06	9.79656e+06	1.90423e+06	1.30258e+06	1.16879e+06	2.42595e+06	2.20955e+06	3.0609e+06	9.99061e+07	1.29953e+08	1.7168e+08	1.28123e+08	1.11044e+08	6.42491e+07	1.10099e+08	1.05131e+08	7.15264e+07	1.24166e+07	1.4253e+07	1.50385e+07	1.55983e+08	9.6174e+07	1.04063e+08	7.72867e+06	7.17485e+06	6.78015e+06	4.5701e+07	5.08252e+07	4.3795e+07	3.97893e+07	4.48866e+07	-
Lmtp004044	597.14	303.04	596.138	C26H28O16	[M+H]+	Quercetin-3-O-apiosyl(1→2)galactoside	Flavonoids	Flavonols	-	3	575314	246749	718480	785605	601423	470263	130732	323705	630615	490850	322035	459572	389403	331968	170800	704568	941305	286940	110286	646470	464095	1.21388e+06	1.13339e+06	1492790	218505	136190	1003530	535596	851412	531652	663313	219147	284854	624439	524564	583690	616493	515940	-
Hmgp003130	331.08	316.05	330.074	C17H14O7	[M+H]+	Iristectorigenin A*	Flavonoids	Isoflavones	-	1	1.87159e+07	2.00929e+07	1.98076e+07	2.35508e+07	2.65665e+07	2.48935e+07	1.90778e+07	1.93711e+07	1.91342e+07	1.26915e+07	1.26738e+07	1.34826e+07	3.19543e+07	3.60423e+07	3.5239e+07	8.16046e+06	1.17086e+07	1.18792e+07	7.21332e+06	7.70728e+06	7.54889e+06	7.32404e+06	7.46895e+06	7.23393e+06	3.83244e+07	4.23344e+07	4.08033e+07	1.27268e+07	1.33124e+07	1.31029e+07	1.39963e+07	1.37882e+07	1.45535e+07	1.76373e+07	1.7192e+07	1.76441e+07	2.03581e+07	2.06112e+07	-
mws1003	331.05	151	332.053	C16H12O8	[M-H]-	Laricitrin	Flavonoids	Flavonols	53472-37-0	1	3.55827e+06	3.63766e+06	3.72895e+06	1.92295e+06	2.1197e+06	2.04888e+06	2.51793e+06	2.40343e+06	2.42906e+06	4.26427e+06	4.28508e+06	4.11987e+06	3.39817e+06	3.33658e+06	3.14881e+06	1.90726e+06	1.84701e+06	1.7256e+06	1.14668e+06	1.13804e+06	1.12657e+06	3.37709e+06	3.41921e+06	3.58893e+06	2.054e+06	2.16448e+06	1.98126e+06	2.73134e+06	2.41678e+06	2.46558e+06	1.55389e+06	1.60991e+06	1.62668e+06	2.23103e+06	2.73454e+06	2.22599e+06	2.46671e+06	2.31689e+06	C12633
Zbpn005555	435.13	273.08	436.137	C21H24O10	[M-H]-	Phloretin-4'-O-glucoside (Trilobatin)*	Flavonoids	Chalcones	4192-90-9	2	1.76296e+07	1.74784e+07	1.70992e+07	1.02355e+07	9.10894e+06	9.39107e+06	1.49687e+07	1.49244e+07	1.61114e+07	6.65202e+06	5.00638e+06	5.92225e+06	7.80699e+06	9.3115e+06	6.86341e+06	2.89034e+07	2.76124e+07	2.62524e+07	9.7748e+06	9.73948e+06	9.26911e+06	3.72033e+06	4.82065e+06	4.69362e+06	2.4534e+06	2.69262e+06	2.98044e+06	2.98824e+06	2.84717e+06	2.92239e+06	7.44204e+06	7.95571e+06	6.91689e+06	8.53937e+06	9.63901e+06	8.10375e+06	7.7265e+06	8.01091e+06	-
mws1290	593.13	285.04	594.137	C30H26O13	[M-H]-	Kaempferol-3-O-(6''-p-Coumaroyl)glucoside (Tiliroside)	Flavonoids	Flavonols	20316-62-5	3	196914	189747	176395	119919	122970	122578	65358.5	72431.4	83079.4	89321.2	101906	99431.5	131159	192960	128731	66080.2	97038.6	66090	92128.1	114837	87047	34540.1	47448.1	52202.8	88724.4	90486.1	108001	94013.6	61398.2	101390	69738.4	71558	72417.6	97166.3	108504	96429.1	84120.5	95616.5	C17140
Lmqp008175	163.08	103.05	162.068	C10H10O2	[M+H]+	Methyl Cinnamate	Phenolic acids	Phenolic acids	103-26-4	3	376028	365181	388829	132663	135908	138424	110690	118757	122623	85298.7	81068.2	83162.2	284735	265526	282935	129214	153414	160815	189987	179665	179614	36560.9	30238.5	39554.8	136181	132920	141034	35535.4	48458.2	43741.2	45968.4	33296.4	37194.2	195034	159367	167116	179542	194985	C06358
Hmgp002121	609.18	463.08	608.153	C31H28O13	[M+H]+	Hispidulin-7-O-(6''-O-p-Coumaroyl)Glucoside	Flavonoids	Flavones	-	3	2.08629e+06	2.22497e+06	2.15107e+06	3.24418e+06	3.73005e+06	4.05758e+06	1.75603e+06	1.84497e+06	2.19903e+06	903097	892096	1.18839e+06	2.32593e+06	2.56155e+06	2.48433e+06	6.26993e+06	5.3903e+06	6.45604e+06	2.42691e+06	2.62436e+06	2.80372e+06	1.98855e+06	2.13627e+06	1.75789e+06	2.92002e+06	2.93596e+06	2.69835e+06	810147	978583	904429	1.62086e+06	1.69713e+06	1.38941e+06	1.90005e+06	1.94579e+06	2.30399e+06	2.15702e+06	2.30433e+06	-
Wbtn006715	301.04	151	302.043	C15H10O7	[M-H]-	1,2,4,5,8-pentahydroxy-6-methylanthracene-9,10-dione*	Flavonoids	Other Flavonoids	-	1	800425	843797	818547	747395	829816	795426	869231	869939	888509	898163	922277	921069	2.31205e+06	2.27954e+06	2.15308e+06	788785	793775	765655	572686	616901	587728	411583	403801	365567	510147	578280	564749	598024	567302	560481	406476	455170	433828	756206	884126	688860	772466	793923	-
Lmdp004307	463.16	301.11	462.153	C23H26O10	[M+H]+	Farrerol-7-O-glucoside	Flavonoids	Flavanones	885044-12-2	2	419619	125779	429708	221938	225779	231879	157744	345176	275924	265572	244088	360631	565269	607251	600832	269619	366667	388738	372806	320141	216796	196308	249629	342474	435855	510776	402695	278372	232501	273600	301980	379981	442682	268592	271945	318996	323882	316839	-
Hmgp002189	463.13	301.07	462.116	C22H22O11	[M+H]+	Hispidulin-7-O-glucoside(Homoplantaginin)*	Flavonoids	Flavones	17680-84-1	1	5.54923e+07	5.93615e+07	5.8501e+07	1.80412e+07	1.86739e+07	1.92442e+07	3.20888e+07	3.09847e+07	3.57481e+07	2.41946e+07	2.19831e+07	2.36483e+07	7.17088e+07	7.56772e+07	7.55136e+07	4.16001e+07	4.04981e+07	4.19261e+07	2.46253e+07	2.845e+07	3.01123e+07	5.06605e+07	4.96972e+07	5.30378e+07	8.47198e+07	8.82103e+07	7.84212e+07	2.91688e+07	3.02291e+07	2.71535e+07	3.99611e+07	4.14583e+07	3.8056e+07	3.48506e+07	3.48264e+07	4.20268e+07	4.03951e+07	4.11631e+07	C17762
Hmhn002787	443.19	161.04	444.2	C21H32O10	[M-H]-	(1'R,3R,5R,8'S)-Dihydrophaseic acid-O-β-D-glucoside	Phenolic acids	Phenolic acids	-	1	469486	462242	457331	369588	370866	378292	390344	380152	390655	356035	361050	311394	335263	320952	357469	240918	270601	282908	372598	336856	321244	448373	479493	508263	287681	295705	289267	410899	440286	388314	571554	546189	590587	400660	367924	423870	382959	462975	-
Zmhp004065	345.1	330.07	344.09	C18H16O7	[M+H]+	7,8-Dihydroxy-5,6,4'-trimethoxyflavone*	Flavonoids	Flavones	-	1	8397.11	14122.1	20288.6	73034.7	54109.2	53313.1	53649	62556	59899.5	118481	110803	105305	1.32376e+06	1.42613e+06	1.44598e+06	43852	51950.2	53911.5	6870.25	16064.4	34450.1	614182	606027	663058	2.85383e+06	3.03199e+06	3.03661e+06	79574.6	101131	96947.4	187472	232661	144371	459145	410567	472811	508230	519918	-
Lmhn102068	295.05	179.03	296.053	C13H12O8	[M-H]-	2-O-Caffeoylmalic acid	Phenolic acids	Phenolic acids	53755-04-7	3	23367.3	33261.5	31701.7	34049.5	33572	39696.8	21098.4	20397.2	15362.4	95484.1	96031.9	81261.7	37259.6	40893.6	38007.4	15335.2	35997.5	28846.9	27787.3	28560.1	29377	71247	57752.7	66743.9	39411	48189.9	40625.1	87462.5	88506.1	78896.3	16541.8	62083.3	70876.2	46028.7	47418	53163.5	46860.3	56477.7	-
Lmtn002324	431.15	269.1	432.163	C19H28O11	[M-H]-	Benzyl-(2''-O-glucosyl)glucoside*	Phenolic acids	Phenolic acids	-	1	4.7444e+06	4.72882e+06	4.76705e+06	8.08134e+06	7.92919e+06	8.94422e+06	2.14583e+06	2.22924e+06	2.38354e+06	7.81405e+06	6.40354e+06	7.52405e+06	5.23053e+06	5.2437e+06	4.613e+06	7.70301e+06	7.05578e+06	8.05452e+06	5.22824e+06	4.87351e+06	5.72647e+06	3.33128e+06	3.71609e+06	3.39407e+06	3.46117e+06	3.39922e+06	3.1747e+06	736440	806092	874319	1.97463e+06	2.11605e+06	1.95094e+06	4.06741e+06	4.47414e+06	3.97078e+06	4.35247e+06	3.51488e+06	C17564
Lmhn003074	309.06	193.05	310.069	C14H14O8	[M-H]-	Feruloylmalic acid	Phenolic acids	Phenolic acids	-	2	345767	329581	286123	10364.6	7584.99	4235.69	73006	102767	75240.8	59756.3	51724	66660.1	151710	128857	152011	116090	123561	74830.7	125005	133918	96076.7	92298.3	52732.5	82677.9	78627.7	41895.7	67803.2	231023	107760	197006	12594	5005	9646.65	146049	120017	115583	131111	131913	-
MWSslk165	609.18	301.08	608.174	C28H32O15	[M+H]+	Diosmetin-7-O-Neohesperidoside (Neodiosmin)*	Flavonoids	Flavones	38665-01-9	1	4.66955e+07	3.94317e+07	4.88918e+07	7.00401e+07	7.6086e+07	7.4019e+07	3.48544e+07	3.92867e+07	4.42466e+07	2.23832e+07	2.04501e+07	2.31548e+07	4.88605e+07	5.59882e+07	5.52811e+07	118785894	1.15334e+08	1.14182e+08	5.32786e+07	4.54664e+07	5.10803e+07	3.91311e+07	3.56235e+07	4.27295e+07	6.15854e+07	5.95641e+07	6.62035e+07	1.88764e+07	1.79474e+07	1.95657e+07	3.2043e+07	3.47465e+07	2.99638e+07	3.84852e+07	4.1052e+07	4.92369e+07	4.36479e+07	4.33777e+07	-
pmb3068	337.09	163.04	338.1	C16H18O8	[M-H]-	1-O-p-Coumaroylquinic acid*	Phenolic acids	Phenolic acids	-	1	5.11212e+06	4.80657e+06	4.7249e+06	4.29246e+06	3.42648e+06	4.20949e+06	2.31729e+06	2.29212e+06	2.2823e+06	2.03635e+06	2.07617e+06	2.63714e+06	2.53329e+06	6.22558e+06	3.01815e+06	6.6286e+06	5.05674e+06	7.28758e+06	3.39896e+06	4.3244e+06	4.69628e+06	4.61181e+06	5.40722e+06	5.3545e+06	3.98155e+06	3.14832e+06	3.7343e+06	4.55558e+06	9.92578e+06	4.38473e+06	3.3558e+06	4.15449e+06	3.85995e+06	4.49223e+06	4.22225e+06	5.115e+06	4.03487e+06	4.36366e+06	-
Lmhn003240	237.04	121.03	238.048	C11H10O6	[M-H]-	Benzoylmalic acid	Phenolic acids	Phenolic acids	22138-51-8	1	1.17408e+06	1.11879e+06	1.11744e+06	1.16466e+06	1.22046e+06	1.18046e+06	632597	576946	659948	1.34342e+06	1.29064e+06	1.24022e+06	934442	848326	846271	1.63917e+06	1.50941e+06	1.70217e+06	590260	593671	586262	1.29025e+06	1.16439e+06	1.1936e+06	1.62071e+06	1.73538e+06	1.83689e+06	1.0533e+06	1.09183e+06	1.02738e+06	1.06563e+06	984425	1.02483e+06	1.06134e+06	1.08999e+06	1.09646e+06	1.29037e+06	1.26341e+06	-
MWS20194	149.06	103.06	148.052	C9H8O2	[M+H]+	Cinnamic acid	Phenolic acids	Phenolic acids	140-10-3	1	2.2504e+06	2.38387e+06	2.61462e+06	3.26794e+06	4.19583e+06	3.09528e+06	455495	558595	577049	924980	862924	675665	1.525e+06	2.05749e+06	1.60181e+06	781640	1.06816e+06	876955	1.12995e+06	1.12538e+06	1.01916e+06	650019	681101	954500	271219	307868	296381	135778	166491	115457	201117	237889	248379	1.11027e+06	1.13833e+06	1.17401e+06	1.27695e+06	1.38428e+06	C00423
Zmhn004909	477.06	169.01	478.075	C21H18O13	[M-H]-	3,4-Digalloylshikimic acid	Phenolic acids	Phenolic acids	-	3	22319.5	20058.6	17314.3	37100.5	52323.4	51034.4	54156.8	49918.1	60307.4	215245	243235	238354	257764	228719	191711	129420	102643	92519.1	46294.7	56624.5	56076.1	87038.4	82724.6	79366.2	64129.6	63532.4	68628.8	70432.9	69871.1	70425.7	53672.1	66384	80508.2	107904	86088.6	106186	109561	104854	-
mws0091	463.09	300.03	464.096	C21H20O12	[M-H]-	Quercetin-3-O-glucoside (Isoquercitrin)	Flavonoids	Flavonols	482-35-9	1	856197	1.01416e+06	831291	1.92368e+06	2.02909e+06	2.42351e+06	690679	535873	593031	3.43073e+06	3.20445e+06	3.27757e+06	2.55395e+06	2.57385e+06	2.42282e+06	566047	507140	499035	697931	628721	669746	965271	1.00293e+06	1.00287e+06	1.69763e+06	1.50609e+06	1.48015e+06	376479	372529	349264	1.79209e+06	2.03665e+06	1.71315e+06	1.25507e+06	1.47735e+06	1.33632e+06	1.17104e+06	1.2167e+06	C05623
MWSmce632	195.06	93.03	194.058	C10H10O4	[M+H]+	Vanillin acetate	Phenolic acids	Phenolic acids	881-68-5	3	507808	494719	523627	345050	338463	369847	653264	598194	681027	355753	326169	392768	358230	336544	332477	444126	281209	433751	560606	579633	549433	545771	605250	625957	722403	705723	742232	391722	241293	368058	316323	367283	340194	408133	421335	493081	494339	491240	-
HJN083	521.2	359.15	522.21	C26H34O11	[M-H]-	Lariciresinol-4'-O-glucoside	Lignans and Coumarins	Lignans	143663-00-7	2	436922	469310	482946	282452	338618	231985	220147	304303	194572	3.82527e+06	3.23384e+06	3.29267e+06	3.7218e+06	3.58664e+06	3.87808e+06	1.8957e+06	1.91361e+06	2.10697e+06	226153	229919	209487	2.51974e+06	2.66644e+06	2.51962e+06	1.80302e+06	1.59174e+06	1.76251e+06	2.16896e+06	1.98697e+06	1.93261e+06	326489	259262	239177	1.53039e+06	1.7907e+06	1.47607e+06	1.60607e+06	1.41177e+06	-
Lmpp003930	579.15	271.06	578.142	C30H26O12	[M+H]+	Apigenin-7-O-(6''-p-Coumaryl)glucoside	Flavonoids	Flavones	-	3	3.07055e+07	2.67032e+07	2.8518e+07	3.59629e+07	4.30977e+07	4.4397e+07	3.37439e+06	3.6359e+06	3.15141e+06	4.14472e+06	4.27999e+06	3.38601e+06	4.36021e+06	3.53067e+06	4.18748e+06	4.73565e+07	5.17959e+07	5.95136e+07	2.33365e+07	1.94394e+07	2.08233e+07	47261805	2.07608e+07	1.91003e+07	2.82224e+07	2.59264e+07	2.43002e+07	3.10748e+06	2.0926e+06	5649940	91858435	83245700	3.47301e+07	1.78563e+07	2.07326e+07	2.12555e+07	1.91715e+07	2.27808e+07	-
mws0791	593.19	285.08	594.195	C28H34O14	[M-H]-	Poncirin (Isosakuranetin-7-O-neohesperidoside)	Flavonoids	Flavanones	14941-08-3	3	217983	196529	206693	142684	133888	155648	79565.3	79763.2	94970.6	104401	94961.6	99967.5	135212	185107	117802	63864.3	49867.5	68703.6	97098.2	95455.8	95706.8	101251	36350.3	84951.6	109792	117719	108325	81824.6	50076.4	47461	70328.2	82906.1	32120.5	98149	118887	97920.7	96556.5	97929.9	C09830
Jmgn004021	449.11	269.05	450.116	C21H22O11	[M-H]-	6-C-Glucosyl-2-Hydroxynaringenin	Flavonoids	Flavanones	-	2	8.24423e+06	9.98561e+06	9.51647e+06	7.60939e+06	8.43015e+06	8.35996e+06	9.70801e+06	8.95394e+06	1.01704e+07	9.15932e+06	9.49813e+06	9.45817e+06	1.81914e+07	1.99242e+07	1.72674e+07	8.21744e+06	8.07067e+06	8.49289e+06	9.62913e+06	1.00728e+07	1.02104e+07	8.077e+06	7.82217e+06	7.65681e+06	9.83272e+06	9.56153e+06	8.28658e+06	9.619e+06	9124211	9.5206e+06	1.32679e+07	1.2365e+07	1.34894e+07	8.41761e+06	1.08324e+07	9.21682e+06	9.27246e+06	9.22853e+06	-
MWSmce001	181.05	107.05	180.042	C9H8O4	[M+H]+	5-Acetylsalicylic acid	Phenolic acids	Phenolic acids	13110-96-8	3	569353	834312	816916	232013	475800	347095	164026	382185	134417	371376	334534	297516	437069	506853	427124	220865	226949	223061	210733	184156	165506	196359	272502	220275	904147	653877	621976	288630	173461	131751	154430	157010	138183	301718	317253	310210	364003	367330	-
Lskp211249	387.18	137.06	386.173	C22H26O6	[M+H]+	epieudesmin	Lignans and Coumarins	Lignans	-	2	698236	862520	916280	229271	231757	227092	339513	423338	368176	171716	199663	219317	662444	1.27627e+06	1.02773e+06	413801	410726	1.22371e+06	362095	434396	382057	325256	312565	311207	450498	522035	580492	467253	397147	437472	272766	308930	297623	353363	422981	399492	447775	444717	-
mws0836	577.14	425.09	578.142	C30H26O12	[M-H]-	Procyanidin B1	Tannins	Proanthocyanidins	20315-25-7	1	880106	828536	870738	1.21181e+06	1.44408e+06	1.61306e+06	1.28507e+06	1.34511e+06	1.70321e+06	4.26415e+06	4.39267e+06	4.49061e+06	4.35118e+06	4.59097e+06	4.54777e+06	1.36843e+06	1.22029e+06	1.09472e+06	862662	692422	678369	1.88619e+06	1.56133e+06	1.67153e+06	6.90758e+06	6.50087e+06	6.62543e+06	1.99288e+06	2.558e+06	2.27333e+06	786744	805040	1.09955e+06	1.99046e+06	2.38776e+06	2.30717e+06	2.40347e+06	1.99121e+06	-
Wasn003049	313.06	191.02	314.064	C13H14O9	[M-H]-	O-Benzoylgalactaric acid	Phenolic acids	Phenolic acids	-	1	22673.8	27974.9	39229.1	8348.14	7553.57	1572.31	130023	197871	208334	255986	103478	148522	205640	267450	475203	6589.39	27044.9	14538.3	5302.39	4798.85	15586.2	11000.9	10097.3	11533.2	595133	552858	742428	3911.97	22683.8	6069.59	17088.7	6954.44	7996.78	132667	109362	123526	105788	124544	-
Wdtp004079	369.15	207.1	368.147	C18H24O8	[M+H]+	3,4,5-Trihydroxy-6-[4-(4-methyl-3-oxopentyl)phenoxy]oxane-2-carboxylic acid	Phenolic acids	Phenolic acids	-	1	6.1738e+07	5.74484e+07	6.28929e+07	139227225	5.32724e+07	5.01966e+07	5.19033e+07	116168685	88587625	103114985	105026865	4.63283e+07	1.05267e+08	1.07332e+08	1.07452e+08	6.47728e+07	6.95999e+07	4.94796e+07	9.72119e+07	1.02062e+08	1.02135e+08	1.6561e+08	1.75638e+08	1.80847e+08	1.55046e+08	1.48382e+08	1.58822e+08	1.06191e+08	7.86976e+07	1.13047e+08	7.70223e+07	7.31787e+07	7.4072e+07	7.4343e+07	8.78698e+07	9.44906e+07	9.11302e+07	9.44131e+07	-
MWS20192	171.03	107.01	170.022	C7H6O5	[M+H]+	Gallic acid	Phenolic acids	Phenolic acids	149-91-7	3	285636	97296.2	340076	179777	112278	170440	260330	339729	411086	190274	109685	223715	250301	211755	222837	366604	373820	355774	250906	251477	278126	141883	166261	175135	159306	112543	137940	238997	243828	242245	352524	372612	433478	255994	198088	237832	247317	240116	C01424
Lmyn006227	269.05	151	270.053	C15H10O5	[M-H]-	Galangin (3,5,7-Trihydroxyflavone)	Flavonoids	Flavones	548-83-4	2	334755	354882	402195	191165	166341	184527	16848.6	18123.6	24903.4	63705.9	54752.7	70121.8	597991	465636	445774	91682.1	95395.9	100482	48858.9	44370.2	41362.2	322550	253349	250851	151508	149380	132847	16904.3	18408.1	23946.4	154963	145109	157678	139202	164122	139623	169886	145769	C10044
Lmxn007456	359.08	329.03	360.084	C18H16O8	[M-H]-	Acerosin	Flavonoids	Flavones	15835-74-2	1	2.13838e+06	1.87575e+06	2.31368e+06	12257657	1.30485e+07	1.41848e+07	2.05214e+06	1.99366e+06	2.04804e+06	5.77083e+06	7.14503e+06	7.96539e+06	3.46786e+06	3.34316e+06	2.57545e+06	2.78293e+06	2.7457e+06	2.37493e+06	1.47106e+07	1.64153e+07	1.74481e+07	4.58933e+06	4.91879e+06	4.9689e+06	1.10002e+07	1.32461e+07	1.22889e+07	1.58798e+06	1.06541e+06	1.63895e+06	2.30834e+07	2.53906e+07	2.31967e+07	7.40331e+06	9.2737e+06	7.4633e+06	8.11356e+06	8.42266e+06	C09982
Zbyp002402	287.11	107.05	286.104	C13H18O7	[M+H]+	methylarbutin*	Phenolic acids	Phenolic acids	6032-32-2	1	39919.8	44327.8	48728.2	54524.3	48026.7	51623.7	34386	37807.3	39655.5	51471.4	57199.7	59467.2	68092.7	65661.1	72311.9	86029.5	80159.4	81756.6	46454.7	51111.8	49532.8	82376.4	77005.8	96046.4	59125.7	65918.9	73282.5	56962.1	62463	54942	68385.2	52935.1	56736.2	49009.5	51899.5	60558.9	61129.5	55179.8	C17599
Zmln000899	343.11	181.05	344.111	C15H20O9	[M-H]-	Syringaldehyde-4-O-glucoside*	Phenolic acids	Phenolic acids	-	3	718292	708890	657343	2.15877e+06	2.03357e+06	2.06218e+06	2.65305e+06	3.11643e+06	2.37958e+06	2.18626e+06	2.3884e+06	2.58767e+06	5.26344e+06	5.27552e+06	5.07954e+06	1.51904e+06	1.51976e+06	1.70441e+06	2.46972e+06	2.15077e+06	2.28097e+06	4.05347e+06	4.42653e+06	3.9736e+06	5.23671e+06	4.87405e+06	5.26451e+06	2.3311e+06	2.44542e+06	2.41602e+06	1.3678e+06	1.40222e+06	1.34755e+06	2.85827e+06	2.20941e+06	2.62873e+06	2.77275e+06	2.6895e+06	-
Wbtp003840	437.11	275.05	436.101	C20H20O11	[M+H]+	1,3,6-trihydroxy-7-methoxy-2-[(2s,3r,4r,5s,6r)-3,4,5-trihydroxy-6-(hydroxymethyl)oxan-2-yl]xanthen-9-one	Flavonoids	Other Flavonoids	23445-00-3	3	1.15614e+06	1.09727e+06	1.10963e+06	1026893	948618	1.0549e+06	3.02729e+06	3.04419e+06	3.12203e+06	3.42141e+06	3.5451e+06	3.30427e+06	6.85633e+06	8.18533e+06	6.41038e+06	1.15107e+06	1.22184e+06	1.1238e+06	1.36861e+06	1.44955e+06	1.46297e+06	4.24997e+06	4.95299e+06	4.09846e+06	4.14917e+06	3.81475e+06	3.71593e+06	1.22872e+07	1.49402e+07	1.60345e+07	1.70255e+06	1.93574e+06	1.56441e+06	3.75607e+06	4.22105e+06	3.35408e+06	3.76691e+06	3.37782e+06	-
Lmqn006260	301.04	151	302.043	C15H10O7	[M-H]-	2',3',4',5,7-Pentahydroxyflavone*	Flavonoids	Flavones	-	1	761038	835698	845427	821720	797607	824607	906094	883910	878573	883937	877983	890235	2.32082e+06	2.26405e+06	2.18543e+06	802447	787783	791494	587104	590334	587989	394991	355306	365751	567335	541448	580908	566066	561284	541245	392423	417955	408631	743004	885877	683505	769633	796824	-
pmp000004	331.08	316.06	330.074	C17H14O7	[M+H]+	4',5,7-Trihydroxy-3',6-dimethoxyflavone (Jaceosidin)*	Flavonoids	Flavones	18085-97-7	1	2.1552e+07	2.07222e+07	2.15404e+07	2.55183e+07	2.66465e+07	2.67356e+07	2.08054e+07	2.014e+07	2.10396e+07	1.26558e+07	1.30657e+07	1.3448e+07	3.5371e+07	3.75896e+07	3.59393e+07	1.2557e+07	1.23075e+07	1.21666e+07	7.50553e+06	7.77102e+06	7.70292e+06	7.67999e+06	7.26878e+06	7.6991e+06	4.10645e+07	4.29709e+07	4.3594e+07	1.35164e+07	1.39222e+07	1.46182e+07	1.43841e+07	1.4486e+07	1.4717e+07	1.79917e+07	1.77277e+07	1.88927e+07	2.11886e+07	2.1839e+07	-
pmn001646	865.2	577.14	866.206	C45H38O18	[M-H]-	Procyanidin C1	Tannins	Proanthocyanidins	37064-30-5	2	104320	87291.7	106534	387084	343005	384913	9	9	9	1.83464e+06	1.80993e+06	1.87092e+06	1.1596e+06	1.06167e+06	990267	78542.2	224173	166140	160188	220160	181403	153381	152437	154454	1.51565e+06	1.61505e+06	1.44354e+06	204765	190323	264668	251216	242465	258854	618946	648680	699490	702210	793982	C17624
MWSmce284	155.07	95.05	154.063	C8H10O3	[M+H]+	3,4-Dimethoxyphenol	Phenolic acids	Phenolic acids	2033-89-8	3	1.26061e+06	1.21888e+06	1.0077e+06	304313	225873	279029	175698	171042	209517	113385	101710	221463	647066	800331	741138	469205	454529	483969	284429	324631	389536	1.16621e+06	1.24514e+06	1.36778e+06	2.40051e+06	2.33096e+06	2.84814e+06	500657	397407	418884	509678	505562	440230	746719	581508	725356	710070	735567	-
HX1255	327.16	203.11	326.152	C20H22O4	[M+H]+	trans-1,2-dihydrodehydroguaiaretic acid	Lignans and Coumarins	Lignans	-	2	594790	654465	582384	4923.77	8872.53	5233.15	62067.8	62837.8	70014	3867.73	1529.47	4816.87	9	9	9	8325.12	6911.35	6247.61	146712	141873	157159	4720.8	5548.48	1960.2	2202.09	1187.22	1884.5	28142.3	33919.8	31843.5	3007.92	3165.81	1603.44	89541.8	70001.1	78683.5	86747.2	86357.2	-
MW0137472	445.08	223.13	446.085	C21H18O11	[M-H]-	Baicalin	Flavonoids	Flavones	21967-41-9	3	33211.7	27152.9	37415.4	151596	113205	140646	82771.8	78675.1	67934.2	39115.2	41388.1	46428.3	59375.7	54483	57041.4	25138.7	28495.3	35959.1	27837.5	31203.3	45181.9	118177	79674.9	107140	170895	183415	138412	48129.7	49119.9	45979.8	66709.9	65556.5	56300.7	69337.5	79560.3	62873.1	66340.7	64228.3	C10025
Lmnn102707	315.11	135.04	316.116	C14H20O8	[M-H]-	Cimidahurinine*	Phenolic acids	Phenolic acids	142542-89-0	1	4.87712e+06	4.63147e+06	4.51103e+06	7.85045e+06	7.22025e+06	7.66584e+06	4.25241e+06	4.56836e+06	4.47093e+06	5.07952e+06	5.08803e+06	5.94428e+06	2.88853e+06	2.95432e+06	2.98572e+06	2.95612e+06	3.19128e+06	3.40314e+06	7.36916e+06	6.84759e+06	6.75918e+06	2.26456e+06	2.49115e+06	2.3906e+06	3.71669e+06	3.93032e+06	4.13031e+06	4.6317e+06	5.23324e+06	5.09413e+06	1.25554e+07	1.22616e+07	1.24908e+07	6.12086e+06	4.72112e+06	5.69964e+06	5.71626e+06	5.23584e+06	-
Hmlp005105	285.08	270.05	284.068	C16H12O5	[M+H]+	3,7-dihydroxy-4'-methoxyflavone	Flavonoids	Flavones	-	2	84681.9	87112.5	105652	20005	8172.3	4580.33	35237.6	43038.1	37543.3	10156.9	13289.4	22539.4	283926	279048	271985	30010	16498.1	14201.7	75942.9	55347.3	48760.6	162085	170661	169069	340148	343053	377198	36811.2	38456.4	57765.3	10527.1	4133.75	17853.1	76923.7	68659.4	75511.9	86267.6	86747.6	-
Zbfn002396	343.1	163.04	344.111	C15H20O9	[M-H]-	Caffeoyl-O-mannitol	Phenolic acids	Phenolic acids	-	2	625390	598432	516787	114701	201377	92575.5	345874	333891	334613	1.00803e+06	807692	624464	1.76737e+06	1.71629e+06	1.49846e+06	212613	134659	223475	406343	370530	332289	183381	323627	290229	708495	691157	891571	471002	221122	411560	328006	323305	123058	570116	478245	470733	578840	557247	-
mws0062	287.06	241.05	286.048	C15H10O6	[M+H]+	Isoluteolin (Orobol)(5,7,3',4'-tetrahydroxyisoflavone)	Flavonoids	Isoflavones	480-23-9	2	1.80167e+06	1.70682e+06	2.07857e+06	339564	321077	306338	3.23543e+06	2.97818e+06	3.11201e+06	352511	301090	260595	262093	273662	185922	2.50257e+06	2.44983e+06	2.4811e+06	1.95697e+06	2.10009e+06	2.14132e+06	238712	301470	254051	274049	297251	274530	5.92079e+06	5.70872e+06	5.65398e+06	251042	282014	204693	1.28013e+06	1.54679e+06	1.48889e+06	1.69202e+06	1.53788e+06	C10510
MWS1734	153.05	109.06	152.047	C8H8O3	[M+H]+	Anisic acid; 4-Methoxybenzoic acid	Phenolic acids	Phenolic acids	100-09-4	3	912427	843635	886408	655561	687472	670543	343704	368163	361546	1.39106e+06	1.3743e+06	1.44113e+06	2.88273e+06	3.39641e+06	3.24624e+06	91516.7	78955.4	207087	1.57677e+06	1.46845e+06	1.65231e+06	3.52844e+06	3.45381e+06	3.52959e+06	1.75388e+06	1.72188e+06	1.73242e+06	1.38661e+06	1.45467e+06	1.46824e+06	1.56619e+06	1.5955e+06	1.61224e+06	1.41689e+06	1.19666e+06	1.55853e+06	1.50076e+06	1.4973e+06	C02519
MWSHY0190	609.18	301.08	608.174	C28H32O15	[M+H]+	Diosmetin-7-O-rutinoside (Diosmin)*	Flavonoids	Flavones	520-27-4	1	4.02879e+07	4.21132e+07	4.32375e+07	6.57738e+07	6.91512e+07	6.77548e+07	3.8984e+07	4.29064e+07	4.38142e+07	2.35508e+07	2.35698e+07	2.10945e+07	5.40374e+07	5.07386e+07	5.23331e+07	1.02089e+08	1.16875e+08	1.18307e+08	5.32313e+07	4.91758e+07	5.74246e+07	4.03864e+07	3.9806e+07	3.71751e+07	6.18247e+07	6.2084e+07	6.30666e+07	1.78226e+07	1.94731e+07	1.59084e+07	3.15847e+07	2.87268e+07	3.20211e+07	3.90517e+07	4.03606e+07	4.2329e+07	4.75173e+07	4.877e+07	C10039
Labn003679	327.11	147.05	328.116	C15H20O8	[M-H]-	(E)-caffeyl alcohol 4-O-β-D-glucopyranoside	Phenolic acids	Phenolic acids	-	1	28445.3	33183	27479.3	147036	162571	172964	239638	214472	254946	605091	598111	639193	1.00331e+06	1.00225e+06	1.1158e+06	20729.3	40815.3	51227.8	92331.4	90459.3	104277	905519	898683	930230	575706	591597	616677	429927	466801	470663	212996	209411	214100	449848	366483	468552	395681	406019	-
Zmpp002571	303.05	257.05	302.043	C15H10O7	[M+H]+	Robinetin	Flavonoids	Flavonols	490-31-3	2	1.55557e+07	35241550	1.36672e+07	1.40631e+07	1.79705e+07	1.35723e+07	9.6772e+06	1.46468e+07	35528450	1.05327e+07	8.15163e+06	1.39914e+07	4.73812e+07	4.19765e+07	5.27773e+07	5.74495e+06	5.71408e+06	5.13438e+06	2.16242e+07	1.37231e+07	1.18861e+07	2.40775e+06	4113580	2.35244e+06	2.47964e+07	2.4332e+07	2.36251e+07	6.40366e+06	10271100	4.74715e+06	1.03852e+07	9.85216e+06	1.17867e+07	1.27652e+07	1.60549e+07	1.52064e+07	1.46003e+07	1.66311e+07	C10177
Zmpn004713	301.04	149.03	302.043	C15H10O7	[M-H]-	Isoetin (5,7,2',4',5'-Pentahydroxyflavone)*	Flavonoids	Flavones	1621-84-7	1	1.39051e+06	1.50905e+06	1.508e+06	100591	99051.3	97459.6	85596.2	85183	60971.6	390066	383283	391483	1.58342e+06	1.40019e+06	1.36297e+06	193649	197764	222163	179503	167790	151457	3.97834e+06	4.14564e+06	3.87098e+06	166251	161149	161682	90753.7	89731	76283.8	190489	216528	184337	708045	847979	652961	718958	707658	C10079
Wayn004064	491.05	315.01	492.054	C21H16O14	[M-H]-	3'-O-Methylellagic acid-4-O-glucuronide	Tannins	Tannin	-	1	52665.6	19149.8	20222.4	1.15223e+07	1.0635e+07	1.12946e+07	1.14103e+07	1.15022e+07	1.15516e+07	1.79988e+07	2.02763e+07	1.51304e+07	2.61045e+07	2.27275e+07	2.30765e+07	3.22239e+07	2.84021e+07	2.68715e+07	1.81979e+07	2.15812e+07	1.80247e+07	22663056	2.27473e+07	2.04356e+07	1.0364e+07	1.09769e+07	1.05165e+07	1.41466e+07	1.3993e+07	1.1726e+07	1.18966e+07	1.16777e+07	1.1674e+07	1.60646e+07	1.90616e+07	1.54101e+07	1.80131e+07	1.92596e+07	-
Zmhn001036	433.11	271.06	434.121	C21H22O10	[M-H]-	Choerospondin	Flavonoids	Flavanones	81202-36-0	2	522626	1.59162e+06	1.66823e+06	2.06857e+06	1.82696e+06	1.92733e+06	1.81258e+06	2.10723e+06	1.86604e+06	1.71074e+06	1.67758e+06	1.61479e+06	1.66797e+06	1.57538e+06	1.63994e+06	1.90132e+06	1.78729e+06	928416	1.77291e+06	1.53706e+06	1.73295e+06	1.45724e+06	1.38387e+06	1.63478e+06	613883	645886	1.3024e+06	1.64241e+06	1.61149e+06	1.29665e+06	292119	302428	999900	1.36713e+06	1.67126e+06	1.31509e+06	1.40381e+06	1.54667e+06	-
Wdtp004707	311.11	131.05	310.105	C15H18O7	[M+H]+	6-[4-(Acetyloxymethyl)phenoxy]-4-hydroxyoxane-2-carboxylic acid	Phenolic acids	Phenolic acids	-	1	437732	664031	2118985	369255	437685	634340	46680	203389	159636	168632	139895	143830	488302	438825	498491	544507	674243	724445	1.02901e+06	563941	1.24025e+06	155738	147257	131386	159023	253595	145568	81766.6	52277.4	83939.9	74733.7	84767.5	112491	345150	410754	375337	323171	332966	-
pmn001382	515.12	353.09	516.127	C25H24O12	[M-H]-	Isochlorogenic acid A	Phenolic acids	Phenolic acids	2450-53-5	3	62751.6	66027.9	34407.8	73345.5	79345.6	77178.4	36570.6	54582.5	62263.7	120301	84890.7	59662	102631	101391	83142.9	88619.3	109088	83695.2	265847	274241	255787	2.09434e+06	2.0306e+06	1.85557e+06	123367	102903	117204	11303.2	54216.6	13712.7	100661	129791	186468	281167	240180	312163	304850	277245	-
mws0049	307.08	139.04	306.074	C15H14O7	[M+H]+	Gallocatechin	Flavonoids	Flavanols	970-73-0	1	2.71145e+06	3.18332e+06	3.02124e+06	1.84193e+06	1.75046e+06	1.95283e+06	2.10442e+06	2.49011e+06	2.10765e+06	1.63966e+06	1.63501e+06	1.91038e+06	3.06482e+06	2991704	2.90224e+06	4.63309e+06	4.22289e+06	4.81201e+06	3.41822e+06	3.24978e+06	3.24754e+06	4.15319e+06	4.33504e+06	4.65088e+06	2.38039e+06	2.45645e+06	2.55841e+06	4.07891e+06	4.17313e+06	4.32671e+06	2.83045e+06	2.8224e+06	2.97549e+06	2.44763e+06	2.69888e+06	3.05229e+06	3.13611e+06	2.99993e+06	C12127
HJN051	623.16	315.05	624.169	C28H32O16	[M-H]-	Tamarixetin-3-O-rutinoside	Flavonoids	Flavonols	-	2	3.44212e+06	3.45549e+06	3.34514e+06	159453	154991	154999	28672.9	27398.8	37502.9	21280.6	26465.8	19972.4	29225.1	18863	25366.4	9.06602e+06	8.7501e+06	9.34679e+06	5.76123e+06	5.88975e+06	5.97061e+06	1.07063e+07	1.0834e+07	1.0781e+07	25957.8	16785	27612.7	1.05719e+07	1.00935e+07	1.00022e+07	32234.4	28414.7	24010.7	3.52635e+06	4.34292e+06	3.60169e+06	3.47537e+06	3.49253e+06	-
Lmwp011196	391.28	149.02	390.277	C24H38O4	[M+H]+	Bis(2-ethylhexyl)phthalate*	Phenolic acids	Phenolic acids	117-81-7	1	135127	105310	117350	150394	111536	126200	109083	95013	113985	121962	102678	146876	127787	154933	159529	123438	122057	117997	156509	119637	135917	170218	177644	166874	167135	158318	169983	171414	148203	145447	148717	172436	182399	106229	105179	126691	121680	131007	C03690
Lmmn003041	491.19	359.15	492.2	C25H32O10	[M-H]-	Isolariciresinol-9'-O-xyloside	Lignans and Coumarins	Lignans	97055-97-5	3	589343	554698	618868	848987	899222	933248	852144	860834	731655	610822	515435	418020	571986	556436	557537	773656	738687	984692	641327	750502	791173	286012	315676	321584	553163	607729	595863	424022	479462	485554	525011	458764	406816	500992	543976	435734	572460	523071	-
Labn004865	433.11	271.06	434.121	C21H22O10	[M-H]-	Hydroxy isoliquiritigenin glucoside*	Flavonoids	Chalcones	-	1	1.21066e+07	1.08732e+07	1.06782e+07	1.04117e+07	1.02293e+07	9.43885e+06	8.87081e+06	9.01443e+06	8.69324e+06	4.90087e+06	4.37279e+06	4.39396e+06	2.33469e+07	2.2191e+07	2.20437e+07	1.85978e+06	1.79321e+06	2.01437e+06	6.70144e+06	6.74856e+06	6.58729e+06	1.39627e+06	1.27511e+06	1.16275e+06	9.26199e+06	1.11229e+07	9.97268e+06	1.82181e+06	1.61988e+06	1.66118e+06	2.63332e+06	1.99033e+06	2.36943e+06	6.53179e+06	8.58501e+06	7.33553e+06	7.98324e+06	7.52525e+06	-
pmb3114	561.14	289.07	562.148	C30H26O11	[M-H]-	Epicatechin-epiafzelechin	Flavonoids	Flavanols	-	3	10142.4	7989.79	7988.19	21300.8	20765.8	12780.8	70909.8	81297.9	67198.7	40544	53066.1	42204.2	29893.9	36113.2	37139.8	25005	46977.5	8237.06	22948	17573.4	14596.1	5654.14	3208.4	10869.4	34686.6	34415	25363.6	17621.3	9098.75	16565	18114.9	22532.5	31031.7	25826.4	21374.1	21812.7	21892.5	19788.5	-
Lmpn007255	331.04	316.02	332.053	C16H12O8	[M-H]-	Patuletin (Quercetagetin-6-methyl ether)	Flavonoids	Flavonols	519-96-0	2	6.81653e+06	7.0441e+06	6.86699e+06	3.89028e+06	4.02823e+06	3.89826e+06	4.60664e+06	4.69075e+06	4.5668e+06	8.32157e+06	8.56808e+06	8.45494e+06	6.66101e+06	6.54784e+06	6.04706e+06	3.29651e+06	3.52792e+06	3.27298e+06	2.1286e+06	2.15071e+06	2.1258e+06	6.64429e+06	6.70039e+06	7.09662e+06	4.05744e+06	3.94061e+06	3.61118e+06	5.01858e+06	5.14509e+06	4.6878e+06	2.95913e+06	3.10681e+06	3.24972e+06	4.2204e+06	5.25452e+06	4.18287e+06	4.49961e+06	4.23753e+06	C10118
HJN087	433.12	271.06	434.121	C21H22O10	[M-H]-	Naringenin-4'-O-glucoside*	Flavonoids	Flavanones	-	1	6.65793e+06	6.40158e+06	6.42399e+06	4.53157e+06	4.44886e+06	4.34937e+06	7.05623e+06	5.05088e+06	5.44766e+06	2.4351e+06	2.55752e+06	3.34217e+06	4.51991e+06	3.9807e+06	4.47635e+06	1.96007e+07	2.37114e+07	2.35079e+07	4.5309e+06	4.61739e+06	4.25578e+06	1.93607e+06	2.06452e+06	2.25811e+06	2.2969e+06	3.29275e+06	2.25913e+06	4.04916e+06	4.32884e+06	4.99626e+06	4.65529e+06	4.67188e+06	4.55098e+06	5.97191e+06	7.0265e+06	6.58238e+06	5.37415e+06	6.10977e+06	-
Hmgp002238	493.14	331.08	492.127	C23H24O12	[M+H]+	Jaceosidin-7-O-Glucoside*	Flavonoids	Flavones	25474-11-7	1	1.17593e+06	1.14257e+06	1.16725e+06	1.01656e+06	924927	949810	247536	222300	256332	5.13258e+06	5.45023e+06	5.96845e+06	5.21629e+06	5.24915e+06	5.32522e+06	297404	422373	362961	212890	189691	180525	1.52504e+06	1.65961e+06	1.60646e+06	1.49273e+06	1.31566e+06	1.52476e+06	1.4369e+06	1.51382e+06	1.37674e+06	970560	1.16335e+06	993964	1.79824e+06	1.67726e+06	1.92852e+06	2.10011e+06	2.13314e+06	-
Hmpp003270	449.11	287.05	448.101	C21H20O11	[M+H]+	Luteolin-4'-O-glucoside*	Flavonoids	Flavones	6920-38-3	3	5.9582e+07	7.0419e+07	6.9489e+07	71327785	3.14789e+07	3.79976e+07	7.37452e+07	6.79215e+07	6.85877e+07	1.828e+07	1.84246e+07	2.68308e+07	4.10857e+07	3.72318e+07	3.95939e+07	3.32653e+07	2.54412e+07	2.87322e+07	2.87375e+07	2.73596e+07	33314883	2.17523e+07	2.50697e+07	2.2813e+07	4.71477e+07	5.22685e+07	5.55186e+07	1.94543e+07	1.59621e+07	2.19746e+07	5.16278e+07	5.60865e+07	5.53172e+07	3.56902e+07	4.35468e+07	3.76786e+07	34789095	3.43415e+07	-
MWSmce265	247.09	229.09	246.089	C14H14O4	[M+H]+	Decursinol	Lignans and Coumarins	Coumarins	23458-02-8	3	139449	102876	168136	172427	132040	136292	212472	283701	268644	112850	123192	168093	191297	239305	194462	140773	162313	126951	145154	149583	186036	199497	168552	190361	251956	274685	283586	205090	223370	230079	315352	340205	326379	212973	190313	219633	202350	248634	C09259
Hmhp005160	331.07	316.05	330.074	C17H14O7	[M+H]+	Rehderianin I*	Flavonoids	Flavonols	90965-30-3	1	2.10613e+07	2.08208e+07	2.17998e+07	2.61266e+07	2.44045e+07	2.65749e+07	2.0299e+07	2.06567e+07	2.10046e+07	1.25837e+07	1.2374e+07	1.36206e+07	3.39295e+07	3.58397e+07	3.53547e+07	1.19417e+07	1.22537e+07	1.24929e+07	7.32207e+06	8.21874e+06	7.8249e+06	7.46316e+06	7.69937e+06	7.52142e+06	3.94081e+07	4.09816e+07	4.33723e+07	1.32253e+07	1.38884e+07	1.38812e+07	1.35428e+07	1.38123e+07	1.433e+07	1.74988e+07	1.68063e+07	1.81455e+07	2.05364e+07	2.1192e+07	-
Wayn005368	491.08	329.03	492.09	C22H20O13	[M-H]-	3,3'-Di-O-Methylellagic acid 4'-glucoside	Tannins	Tannin	51803-68-0	3	3.68465e+06	3.27346e+06	3.44519e+06	3.03115e+06	3.07175e+06	3.05414e+06	1.84258e+06	1.99247e+06	2.23562e+06	4.01843e+07	3.85821e+07	4.01827e+07	2.29197e+07	2.26032e+07	2.02858e+07	1.28198e+06	1.237e+06	892636	794581	792488	812006	4.41336e+06	4.75863e+06	4.19579e+06	2.90468e+06	2.77466e+06	2.6646e+06	5.22686e+06	5.39757e+06	5.12176e+06	2.60252e+06	2.53735e+06	2.21938e+06	7.21067e+06	8.68293e+06	6.81178e+06	6.95129e+06	7.11912e+06	-
Hmln007772	293.18	221.16	294.183	C17H26O4	[M-H]-	Nordihydrocapsiate	Phenolic acids	Phenolic acids	220012-53-3	2	4.41688e+06	4.07518e+06	4.17308e+06	4.12073e+06	4.12129e+06	3.97661e+06	4.28917e+06	5.29322e+06	4.09154e+06	4.22773e+06	4.07554e+06	4.38888e+06	4.00413e+06	4.29418e+06	4.07641e+06	4.04243e+06	3.97372e+06	3.65823e+06	3.68041e+06	3.85151e+06	3.74813e+06	3761498	3.29682e+06	3.60418e+06	3.87149e+06	3.85246e+06	3.40062e+06	3.44283e+06	3.49851e+06	3.53619e+06	3.70937e+06	3.69159e+06	4.05752e+06	2.18405e+06	2.79557e+06	2.20754e+06	2.39069e+06	2.34873e+06	-
Xmyn008071	299.06	284.03	300.063	C16H12O6	[M-H]-	Gnetifolin B*	Flavonoids	Flavones	140671-06-3	1	5.91254e+06	6.31173e+06	6.49596e+06	1.91541e+06	1.86948e+06	1.8745e+06	2.31254e+06	2.26598e+06	2.3449e+06	1.76741e+06	1.63166e+06	1.74121e+06	5.6274e+06	5.55021e+06	4.92334e+06	5.00451e+06	4.84505e+06	4.95779e+06	1.76625e+06	1.70143e+06	1.84322e+06	2.11404e+06	2.13144e+06	2.13238e+06	4.18954e+06	4.51269e+06	4.5338e+06	461633	500224	508490	3.02815e+06	3.01509e+06	2.90337e+06	2.60347e+06	3.22374e+06	2.47876e+06	2.75102e+06	2.69622e+06	-
Lmzp002365	465.14	303.09	464.132	C22H24O11	[M+H]+	Hesperetin-7-O-glucoside*	Flavonoids	Flavanones	31712-49-9	2	1513000	3.47661e+06	3.33344e+06	4319550	3083025	3214210	1.83117e+06	1.77367e+06	1.80633e+06	4.436e+06	11648040	5.33368e+06	5.72112e+06	5.40831e+06	5.27057e+06	5.1848e+06	5.43688e+06	5.14616e+06	2.62529e+06	2.54414e+06	2.88453e+06	5.57612e+06	5.60458e+06	5.81072e+06	4.13423e+06	3.19935e+06	3.3673e+06	3.22027e+06	3.32705e+06	3.29912e+06	5.02249e+06	4.52349e+06	4.24184e+06	3.12596e+06	3.11259e+06	3.58053e+06	3.92518e+06	3.71121e+06	C16422
Zmpn001713	138.02	108.02	139.027	C6H5NO3	[M-H]-	3-Nitrophenol	Phenolic acids	Phenolic acids	554-84-7	3	712955	730307	596315	636391	610605	692912	450480	496899	465972	723090	728146	589038	559884	584776	524156	485657	522221	493869	975666	935281	884372	766297	675585	772355	539465	512469	564497	1.03759e+06	996967	1.03147e+06	873167	860162	941289	588701	760530	654464	640548	605148	C14418
HJN037	183.03	124.02	184.037	C8H8O5	[M-H]-	3,5-Dihydroxy-4-methoxybenzoic acid; 4-O-Methylgallic Acid	Phenolic acids	Phenolic acids	4319-02-2	3	1.40484e+06	1.45686e+06	1.52903e+06	379483	385849	394511	341053	331048	318327	1.06729e+06	1.00542e+06	1.06926e+06	237946	255538	191146	864053	817484	774834	2.73483e+06	2.68782e+06	2.8074e+06	1.18988e+06	1.04439e+06	1.20411e+06	1.63383e+06	1.78013e+06	1.64988e+06	3.23523e+06	3.33313e+06	3.05245e+06	4.15826e+06	4.14968e+06	4.13674e+06	1.68316e+06	2.0341e+06	1.55188e+06	1.7513e+06	1.6736e+06	-
Hmcn002743	417.15	181.04	418.163	C22H26O8	[M-H]-	Lirioresinol A	Lignans and Coumarins	Lignans	-	2	534170	489423	478734	26664.5	19037	21115.9	65227.8	58678.9	59733.8	36679.3	31576.4	38911.2	32730.4	42447.6	29640.4	168865	210579	187846	101930	93970.2	104312	31836.1	29778.2	28861.8	24412.6	34160.3	36907	85683.7	87450.5	88969.5	39255.1	38051.2	34283.3	89705.7	108146	87749.1	87000.3	103561	-
MW0139530	597.14	303.05	596.138	C26H28O16	[M+H]+	Quercetin 3-xylosyl-(1->6)-glucoside	Flavonoids	Flavones	-	3	7.10664e+06	7.20396e+06	5.51052e+06	6.64688e+06	6.71184e+06	5.29731e+06	858610	677632	916550	1.19019e+06	611424	1.03261e+06	9.01523e+06	1.20442e+07	8.1599e+06	476097	910281	839794	1.72265e+06	2.50502e+06	2.17881e+06	303381	311772	210179	1.74488e+06	1.49812e+06	1.63784e+06	788816	473658	521575	825549	905844	582923	2.09192e+06	2.58452e+06	2.30475e+06	2.60129e+06	2.71679e+06	-
Wasn004683	465.1	303.05	466.111	C21H22O12	[M-H]-	Protocatechuic acid 1-O-(Glucosylvanilloyl)	Phenolic acids	Phenolic acids	-	1	2.46351e+06	2.6089e+06	2.6434e+06	1.00623e+07	8.16314e+06	1.0675e+07	3.26117e+06	3.58526e+06	3.38418e+06	1.10153e+07	9.88197e+06	1.24438e+07	5.85735e+06	5.27003e+06	3.54889e+06	2.089e+06	1.14814e+06	1.28268e+06	3.76399e+06	3.90704e+06	3.78809e+06	5.0569e+06	4.61463e+06	3.93608e+06	2.83272e+06	1.73798e+06	2.8725e+06	2.2229e+06	2.32478e+06	2.29765e+06	8.12676e+06	9.89722e+06	8.38885e+06	3.44714e+06	4.4803e+06	3.63622e+06	4.10449e+06	3.82995e+06	-
Wcdp009119	279.23	81.07	278.225	C18H30O2	[M+H]+	Elaidolinolenic acid	Phenolic acids	Phenolic acids	28290-79-1	2	4.6617e+06	4.82191e+06	4.82049e+06	3.25149e+06	3.21625e+06	3.41695e+06	6.94068e+06	6.71006e+06	6.88011e+06	3.44075e+06	3.42105e+06	3.49353e+06	2.51649e+06	2.40194e+06	2.4092e+06	5.4441e+06	5.78751e+06	5.57277e+06	6.72379e+06	6.78492e+06	7.00778e+06	5.13475e+06	5.40188e+06	5.69053e+06	6.03429e+06	6.24841e+06	6.24774e+06	2.37031e+06	2.30567e+06	1.3481e+06	2.98991e+06	2.99397e+06	2.9671e+06	4.00929e+06	4.16213e+06	4.63604e+06	4.80909e+06	5.16806e+06	-
Lmmp002483	657.13	495.09	656.122	C27H28O19	[M+H]+	Gossypetin-3-O-glucuronide-8-O-glucoside	Flavonoids	Flavonols	-	2	1.27926e+07	1.29964e+07	1.81596e+07	8.01496e+06	7.05849e+06	8.26643e+06	2.98646e+06	2.85979e+06	3.1506e+06	9.41993e+06	6.04427e+06	7.89287e+06	1.59631e+07	9.52345e+06	1.13443e+07	1.09104e+07	1.12339e+07	1.01432e+07	4.86586e+06	5.15056e+06	4.37978e+06	2.37564e+07	1.99975e+07	2.44618e+07	3.88575e+06	2.58474e+06	4.97119e+06	1.86563e+07	1.84911e+07	1.44187e+07	4.80254e+06	5.50699e+06	4.21263e+06	9.47138e+06	8.38683e+06	9.21866e+06	8.9392e+06	7.20258e+06	-
Labn002264	315.11	153.05	316.116	C14H20O8	[M-H]-	Grevilloside G*	Phenolic acids	Phenolic acids	791846-69-0	3	168692	186737	148243	589463	580179	543885	118954	126132	132722	1.33548e+06	1.29033e+06	1.44207e+06	78102.2	66727.4	92441.1	146638	129063	172300	184636	185313	168207	638250	693398	696600	128691	134205	126121	257338	265384	251236	526565	519771	515712	321085	317301	339285	296635	255763	-
mws0744	319.05	193.01	320.053	C15H12O8	[M-H]-	Dihydromyricetin (Ampelopsin)	Flavonoids	Flavanonols	27200-12-0	1	2.35413e+06	2.46975e+06	2.44956e+06	2.8592e+06	3.19861e+06	3.21565e+06	962360	994330	1.02402e+06	910543	892696	1.09391e+06	414131	583451	567229	223406	320391	275993	1.00786e+06	1.11499e+06	1.02729e+06	1.08884e+06	1.6683e+06	1.59714e+06	899936	1.13995e+06	1.02649e+06	1.60602e+06	1.71765e+06	1.55463e+06	1.22098e+06	1.36284e+06	1.47818e+06	1.06227e+06	1.31327e+06	1.06796e+06	1.19508e+06	1.02944e+06	C02906
Zmhn003297	495.08	343.07	496.085	C21H20O14	[M-H]-	3-O-Digalloyl quinic acid	Phenolic acids	Phenolic acids	-	3	12596.1	10556.1	13310.8	22976.7	25177.2	21359.3	28235.7	42183.1	42565.6	18180.2	21548.2	26177.2	30235.5	30902.8	28946.1	91727.7	68258.2	70778.7	25509.4	42236.9	28784.2	26075.1	38761.8	24926.2	32246.7	25500.3	36743.1	44371.3	36798.4	42177.1	14914	20729.3	28306.8	35423.6	34020.1	40446.9	30781.9	38262.6	-
Lmmn001294	331.1	153.02	332.111	C14H20O9	[M-H]-	Koaburaside*	Phenolic acids	Phenolic acids	41653-73-0	3	3.17408e+06	3.39463e+06	3.57307e+06	1.6556e+06	1.65258e+06	1.60073e+06	4.5206e+06	4.57842e+06	5.35566e+06	1.41305e+06	1.28385e+06	1.45946e+06	2.13808e+06	2.18332e+06	2.02273e+06	3.75816e+06	3.8902e+06	3.94355e+06	3.06732e+06	2.55084e+06	2.73931e+06	1511729	1.584e+06	1.64023e+06	1.85798e+06	2.00931e+06	2.01322e+06	2.25535e+06	2.31809e+06	2.15756e+06	1.83491e+06	1.8696e+06	1.80429e+06	3.16375e+06	2.37604e+06	2.79086e+06	2.63596e+06	2.69265e+06	-
mws1358	109.03	81.03	110.037	C6H6O2	[M-H]-	Pyrocatechol	Phenolic acids	Phenolic acids	120-80-9	3	79010.1	81975	98356.8	50361.3	30925.2	30499.6	61166.8	57050.8	64905.3	63654.4	35164.3	40632.9	35146	35414.9	48366.2	98795.7	94653.5	126017	110358	126833	92524.6	68811.3	93020.4	91375.6	133164	145418	123603	146318	146721	135154	191750	181043	164905	106207	130699	101805	110373	122767	C00090
Cmjn004337	401.14	269.1	402.153	C18H26O10	[M-H]-	Benzyl-(2''-O-xylosyl)glucoside*	Phenolic acids	Phenolic acids	-	1	2.10478e+06	2.21096e+06	2.1269e+06	6.97213e+06	7.72006e+06	8.31925e+06	7.06886e+06	7.10957e+06	6.47532e+06	6.45869e+06	6.96257e+06	6.65114e+06	5.01173e+06	5.04743e+06	5.06022e+06	4.67128e+06	4.66302e+06	4.62209e+06	6.22256e+06	5.88754e+06	5.8102e+06	4.87152e+06	4.59598e+06	5.19543e+06	3.52976e+06	4.00596e+06	3.65082e+06	4.5187e+06	4.65539e+06	4.57955e+06	5.03252e+06	5.12407e+06	4.51504e+06	4.34274e+06	5.58176e+06	4.80091e+06	4.5954e+06	4.41269e+06	-
MWS20190	361.09	346.07	360.084	C18H16O8	[M+H]+	5,7,4'-trihydroxy-6,3',5'-trimethoxyisoflavone*	Flavonoids	Isoflavones	-	2	4.34193e+06	3.55e+06	3.57491e+06	2.39469e+07	2.31471e+07	2.27527e+07	3.89509e+06	3.98913e+06	3.9912e+06	1.58823e+07	1.50032e+07	1.54556e+07	7.32913e+06	7.09716e+06	7.55519e+06	9.09693e+06	8.8839e+06	8.07182e+06	4.5766e+07	4.7582e+07	4.85509e+07	1.46625e+07	1.39113e+07	1.50589e+07	3.42399e+07	3.92174e+07	3.68172e+07	4.32586e+06	4.68081e+06	4.98289e+06	7.25664e+07	7.18364e+07	7.41521e+07	1.83038e+07	1.75846e+07	2.02507e+07	2.23689e+07	2.19065e+07	-
Jmwn004371	667.22	505.17	668.232	C31H40O16	[M-H]-	4-Hydroxyphenethoxy-8-O-β-D-[6-O-(4-O-β-D-glucopyranosyl)-sinapoyl]glucopyranoside	Phenolic acids	Phenolic acids	-	3	46836.8	48548.1	48521.5	21083.9	46482.2	22236.8	19008.4	29944.5	32284.9	234275	226767	299903	22806.3	20990	16527.7	60806.2	57344.2	56833.5	52834.3	59146.1	42452.5	60647.1	59925.4	57081.5	11670	8883.07	18340	21844.9	6867.43	16073.2	14849.1	28340	16675	44668.4	58843.6	55504.5	55015	49741.3	-
Xmbp001692	171.03	81.03	170.022	C7H6O5	[M+H]+	2,4,6-Trihydroxybenzoic acid	Phenolic acids	Phenolic acids	83-30-7	3	184120	204578	229994	163515	150576	178458	178991	177473	177654	138003	232278	241918	141068	161829	159957	158408	156228	155671	236403	149904	148628	81229	83817.5	87957.7	130039	169359	135568	137221	144477	153063	168741	164206	169571	172956	130207	145898	145602	157886	-
MWSmce274	123.05	93.04	124.052	C7H8O2	[M-H]-	Salicyl Alcohol	Phenolic acids	Phenolic acids	90-01-7	2	177918	158173	190041	116171	111932	108824	148960	160065	141324	35270.9	29772.7	32774.8	224857	207310	174086	137071	110186	114422	323726	279216	343937	159518	159956	141741	306160	288980	294801	171401	185422	181659	213218	213083	207069	129776	154509	123748	125019	119907	C02323
MWS0550	133.06	55.02	132.058	C9H8O	[M+H]+	Cinnamaldehyde	Phenolic acids	Phenolic acids	14371-10-9	2	83365	100663	85926.8	79018	112537	89913.2	70578.2	52356.5	100040	29441.8	43160.6	50324.2	139996	146418	128905	63141.6	50273.8	57242.1	164937	195819	210492	170676	192783	166005	237459	214819	225943	92861.3	79775.5	87733.9	138700	94558.9	123120	102476	100663	108848	126445	123528	C00903
Wmkp002590	595.19	127.04	594.159	C27H30O15	[M+H]+	5,7-Dihydroxy-4-methoxyflavone-3-O-xylose-(1-6)-glucose	Flavonoids	Flavones	-	2	2.35467e+07	2.26845e+07	2.2153e+07	2.31242e+07	2.16967e+07	2.18385e+07	2.96781e+07	5.87135e+07	5.82596e+07	2.27615e+07	1.56041e+07	2.10963e+07	1.98372e+07	2.7369e+07	3.27062e+07	3.6745e+07	3.66591e+07	3.80066e+07	5.71356e+06	5.80799e+06	1.34861e+07	1.40633e+07	7.77018e+06	1.52737e+07	1.74573e+07	3.05012e+07	3.70847e+07	2.70089e+07	2.5483e+07	2.64886e+07	1.58075e+07	1.74232e+07	1.74392e+07	2.79933e+07	3.27516e+07	3.10942e+07	2.69028e+07	2.52726e+07	-
Lmmp002796	627.16	319.05	626.148	C27H30O17	[M+H]+	Gossypetin-3-O-rutinoside*	Flavonoids	Flavonols	-	1	9	9	9	1.84116e+06	1.8516e+06	1.59063e+06	242343	292522	255498	308715	295151	305003	653005	699069	678836	725851	829314	846932	710384	873324	817421	9	205568	241905	528123	534207	432312	9	9	9	789731	759780	866110	574607	448667	539014	562192	603267	-
mws0906	341.12	179.07	342.132	C16H22O8	[M-H]-	Coniferin	Phenolic acids	Phenolic acids	531-29-3	2	4.91452e+06	4.5633e+06	4.40471e+06	1.52614e+06	1.3817e+06	1.43069e+06	870876	950689	919081	4.07812e+06	4.01057e+06	3.70607e+06	1.84028e+06	1.4558e+06	1.50897e+06	4.76499e+06	5.98801e+06	6.09447e+06	2.53273e+06	2.5327e+06	2.27053e+06	1.3911e+06	1.56154e+06	1.55045e+06	614797	744957	664378	1.19951e+06	1.50631e+06	1.4982e+06	999368	1.02646e+06	1.14549e+06	2.40481e+06	2.66133e+06	1.99073e+06	2.18514e+06	2.33633e+06	C00761
Cmzn005970	433.11	271.06	434.121	C21H22O10	[M-H]-	Dunalianoside A*	Phenolic acids	Phenolic acids	-	1	6.70208e+06	7.06614e+06	6.51375e+06	4.63393e+06	4.33356e+06	4.81987e+06	5.47886e+06	5.89993e+06	5.85886e+06	2.36982e+06	2.67765e+06	2.29755e+06	4.73545e+06	4.62066e+06	4.22158e+06	2.37564e+07	2.38916e+07	2.36859e+07	4.14182e+06	4.62286e+06	4.40866e+06	2.30404e+06	2.25505e+06	2.12402e+06	2.24078e+06	2.46201e+06	2.3799e+06	4.43753e+06	4.29057e+06	4.27379e+06	3.67883e+06	3.6365e+06	3.70989e+06	4.77695e+06	6.35207e+06	5.12342e+06	5.41122e+06	5.33785e+06	-
Lmgp004829	493.13	331.08	492.127	C23H24O12	[M+H]+	5,7,4'-Trihydroxy-6,8-dimethoxyisoflavone-7-O-galactoside*	Flavonoids	Isoflavones	-	1	698040	792118	832344	523467	478901	406183	602108	539548	662689	602270	692782	701189	1.04959e+06	940339	953630	654892	532029	646402	887945	827451	911442	1.14866e+06	1.2557e+06	1.44574e+06	1.42056e+06	1.46839e+06	1.38729e+06	754991	888248	910472	870128	802112	857426	635080	750038	821121	810314	842691	-
Jmwn002172	315.11	135.04	316.116	C14H20O8	[M-H]-	3,4-dihydroxyphenylethanol-β-D-glucopyranoside*	Phenolic acids	Phenolic acids	-	1	5.37305e+06	5.4308e+06	5.19122e+06	8.11693e+06	8.01866e+06	7.99939e+06	4.69619e+06	5.09816e+06	5.26864e+06	5.17344e+06	6.02304e+06	6.68009e+06	3.4468e+06	3.23654e+06	3.31643e+06	3.23608e+06	3.28868e+06	3.7215e+06	7.25339e+06	7.76902e+06	8.09351e+06	2.4744e+06	2.67522e+06	2.62485e+06	4.03454e+06	4.14829e+06	4.25115e+06	5.07202e+06	5.22353e+06	5.1686e+06	1.36739e+07	1.34065e+07	1.35699e+07	6.65541e+06	5.04971e+06	6.6018e+06	6.10475e+06	6.58249e+06	-
pmn001710	521.13	359.08	522.137	C24H26O13	[M-H]-	Rosmarinic acid-3'-O-glucoside	Phenolic acids	Phenolic acids	910028-78-3	3	396491	439715	411847	9	9	9	9	9	9	2.65547e+06	2.73682e+06	2.57722e+06	2.87046e+06	2.93292e+06	2.88453e+06	1.52577e+06	1.71558e+06	1.66118e+06	56646.9	206161	273733	2.01321e+06	2.10256e+06	2.12015e+06	1.44972e+06	1.46774e+06	1.54419e+06	1.61012e+06	1.72799e+06	1.3811e+06	9	9	9	1.12577e+06	1.50416e+06	1.21639e+06	1.25665e+06	1.30588e+06	-
MWS20182	195.07	136.05	196.074	C10H12O4	[M-H]-	Dihydroferulic Acid	Phenolic acids	Phenolic acids	1135-23-5	3	159772	142806	177180	184607	181358	209147	48107.7	49305.7	41525.1	123487	135947	148450	72764.3	55601.2	45772.1	278015	253947	289597	185562	157195	144693	77705	84160	65845	92497.6	108254	102190	111321	127619	109482	173728	192382	177648	129515	166362	127576	140571	139386	-
mws4173	207.07	192.04	206.058	C11H10O4	[M+H]+	5,7-Dimethoxycoumarin (Limettin)(Citropten)	Lignans and Coumarins	Coumarins	487-06-9	3	49314.3	37445.9	33035.9	230912	247435	199095	357731	336943	388227	46732.5	48423.8	50218.7	34096.9	65161.1	49259.5	51124.9	58677.7	50587.3	273700	311983	276126	97178.7	82444.2	166773	281481	305593	333915	51611.5	56088.7	43508	255920	260617	257318	161429	137508	161356	158824	187574	-
Lmtn002565	329.11	167.03	330.095	C14H18O9	[M-H]-	1-O-Vanilloyl-D-Glucose*	Phenolic acids	Phenolic acids	-	1	7.86633e+06	7.6529e+06	8.68911e+06	1.79673e+06	1.75312e+06	2.10775e+06	4.07424e+06	3.98629e+06	4.32145e+06	1.84088e+06	1.9984e+06	2.04882e+06	2.38242e+06	2.35767e+06	2.26417e+06	8.02471e+06	7.46559e+06	7.94641e+06	3.15398e+06	3.14668e+06	2.98251e+06	1.89565e+06	2.36393e+06	2.06359e+06	888448	831700	848975	769585	693986	722397	2.81537e+06	2.37036e+06	2.36981e+06	2.47609e+06	3.2245e+06	2.53332e+06	2.63677e+06	2.68266e+06	C20470
mws2212	179.03	135.05	180.042	C9H8O4	[M-H]-	Caffeic acid	Phenolic acids	Phenolic acids	331-39-5	1	1.9881e+07	2.1301e+07	2.08973e+07	1.9688e+07	1.91287e+07	2.00768e+07	5.09652e+06	5.01192e+06	4.99569e+06	2.43142e+07	2.46833e+07	2.32637e+07	1.38424e+07	1.35236e+07	1.19799e+07	1.75564e+07	1.77721e+07	1.7793e+07	1.0064e+07	9.85482e+06	1.04015e+07	1.35305e+07	1.38765e+07	1.3835e+07	6.63229e+06	6.51439e+06	6.26353e+06	1.12422e+07	1.06562e+07	1.02278e+07	8.1403e+06	6.98869e+06	6.86555e+06	1.14058e+07	1.44634e+07	1.12148e+07	1.22884e+07	1.14635e+07	C01197
MWSHY0019	611.2	303.09	610.19	C28H34O15	[M+H]+	Hesperetin-7-O-neohesperidoside(Neohesperidin)	Flavonoids	Flavanones	13241-33-3	3	3.15619e+06	7199240	3.92066e+06	5.02976e+06	5.44209e+06	5.30497e+06	2.8626e+06	2.68764e+06	2.90556e+06	1.49216e+06	1.60173e+06	1.50817e+06	3.8187e+06	4.13972e+06	3.94465e+06	8.80394e+06	9.52806e+06	9.88265e+06	4.1518e+06	3.85537e+06	3.95124e+06	2.92378e+06	2.48099e+06	3.01547e+06	4.71186e+06	4.24303e+06	4.92564e+06	1.4574e+06	1.34294e+06	1.24322e+06	2.40146e+06	2.32817e+06	2.35119e+06	2.63647e+06	3.24799e+06	3.10286e+06	3.40563e+06	3.55966e+06	C09806
Wayn005184	613.08	315.01	614.091	C28H22O16	[M-H]-	3'-O-Methylellagic acid 4-O-(2''-dihydroxybenzoylglucoside)	Tannins	Tannin	-	2	43024.3	25678.7	12653.6	47761.7	53773.5	25076.7	32228.6	34049	44951.7	50668.8	77160.8	67342.2	95970.4	84633.2	71523.4	25986	12181.4	17724.2	24350.6	15261.8	13898.2	5967.35	16648.7	15042.3	199904	132594	215127	27978.8	45171.6	40285.6	97426.4	66689.2	91495.1	63929.4	61519.3	74402.8	80144.3	66831.1	-
MWSHY0092	597.18	289.07	596.174	C27H32O15	[M+H]+	Eriodictyol-7-O-Rutinoside (Eriocitrin)	Flavonoids	Flavanones	13463-28-0	3	775124	720932	768319	601979	762855	636090	139972	90189.5	131679	72573.1	57924.5	145080	126599	141664	141674	983622	898657	957297	731958	800572	802462	230056	230907	199817	513387	564551	514803	62059.2	131735	60020	422803	430172	328431	411954	483442	410098	353248	407410	C09732
Lmyn003028	431.16	269.1	432.163	C19H28O11	[M-H]-	Benzyl-β-gentiobioside*	Phenolic acids	Phenolic acids	56775-64-5	1	4.05966e+06	5.25591e+06	4.42567e+06	7.28171e+06	7.19378e+06	8.03317e+06	2.01417e+06	2.54447e+06	2.43864e+06	5.90098e+06	6.01757e+06	6.9162e+06	5.20408e+06	5.24662e+06	4.33377e+06	7.37173e+06	6.45959e+06	7.57151e+06	4.70926e+06	4.73856e+06	4.79284e+06	3.63963e+06	3.22637e+06	2.89889e+06	2.63996e+06	3.0482e+06	3.05225e+06	749089	765150	692913	2.22656e+06	1.91395e+06	2.23586e+06	3.37318e+06	4.39815e+06	3.75268e+06	4.38623e+06	3.81354e+06	-
pmn001667	577.14	407.08	578.142	C30H26O12	[M-H]-	Procyanidin B4	Tannins	Proanthocyanidins	29106-51-2	2	27217.3	35059.8	29606.3	246715	259011	264482	207530	418955	482490	1.1271e+06	874520	1.06428e+06	514798	524217	488703	95035	88365	29289.2	66506.3	156760	156760	92265.4	95826.6	88992.2	865350	901490	822008	101773	73965.3	106376	234780	224065	250786	237561	230826	206899	274172	265730	C10238
Qahn004089	623.19	461.17	624.205	C29H36O15	[M-H]-	Magnoloside D*	Phenolic acids	Phenolic acids	-	2	101375	116805	141872	84780.9	20938.8	73613.9	212038	243222	212244	99616.1	58653	83578.4	27441.1	110411	36963.8	151126	164026	178145	189724	141760	181930	59759.9	36392.8	76074.8	71654.1	48158.1	60473	677231	612034	572833	88914.6	69711.8	88696.7	201462	154461	175560	202443	198646	-
Lhsp101912	359.15	327.12	358.142	C20H22O6	[M+H]+	Dehydrodiconiferyl alcohol	Lignans and Coumarins	Lignans	4263-87-0	2	2.7526e+06	2.62224e+06	2.81916e+06	787556	1.0136e+06	917376	1.63748e+06	1.55538e+06	1.50516e+06	1.12681e+06	1.03632e+06	1.03423e+06	2.19082e+06	2.17215e+06	2.22715e+06	1.11589e+06	1.13096e+06	1.13525e+06	1.5694e+06	1.54336e+06	1.52319e+06	1.35863e+06	1.26637e+06	1.46503e+06	992343	1.07392e+06	1.02824e+06	2.76736e+06	2.27772e+06	2.63792e+06	910670	894539	974046	1.2124e+06	1.33931e+06	1.57819e+06	1.53169e+06	1.57227e+06	-
mws1013	177.02	133.03	178.027	C9H6O4	[M-H]-	Esculetin (6,7-Dihydroxycoumarin)	Lignans and Coumarins	Coumarins	305-01-1	3	477238	481896	493183	289411	281941	299230	335394	272776	230895	644174	553536	630727	408169	332718	395101	344549	277566	290193	369421	275629	345730	542911	508636	511721	218296	271468	257039	381207	305226	361035	299406	287336	264110	348091	415217	303426	374131	373686	C09263
Lmsp003729	627.16	319.05	626.148	C27H30O17	[M+H]+	Myricetin-3-O-rutinoside*	Flavonoids	Flavonols	-	1	317689	297915	308773	2.20043e+06	2.27607e+06	2.25589e+06	290692	298047	297261	325890	276604	312364	693375	571014	629835	924106	965586	857314	891774	435428	746917	9	9	9	581087	641474	567001	481587	354049	444566	1.15797e+06	1.23571e+06	1.06079e+06	679010	503334	663035	598603	606198	-
MWSHY0080	595.17	287.06	594.159	C27H30O15	[M+H]+	Luteolin-7-O-neohesperidoside (Lonicerin)*	Flavonoids	Flavones	25694-72-8	1	2.80233e+07	2.6876e+07	2.74727e+07	2.31075e+07	65441420	77211280	4.50216e+06	4.08966e+06	5.34351e+06	1.58044e+06	4419205	1.90211e+06	10920220	4.85995e+06	4.21785e+06	3.97573e+07	4.07308e+07	3.99343e+07	2.42312e+07	3.17428e+07	3.28085e+07	1.05275e+07	9.69546e+06	7.4429e+06	1.79862e+07	2.01276e+07	38497475	1.44075e+06	1.40669e+06	1.29647e+06	1.47981e+07	1.33464e+07	1.645e+07	1.16099e+07	1.52262e+07	1.38043e+07	1.35961e+07	1.56151e+07	C12630
Zmjp003291	595.17	433.12	594.159	C27H30O15	[M+H]+	Vitexin-2''-O-galactoside	Flavonoids	Flavones	-	3	651863	705185	633802	479688	438484	491342	233530	192418	166781	213881	208694	228584	306278	390018	345355	507546	294648	523978	179773	242931	259719	247969	213359	238415	273269	139623	319003	246133	201248	164155	446884	417462	513764	355161	393718	349187	309000	297072	-
mws0463	301.07	164.01	302.079	C16H14O6	[M-H]-	Hesperetin	Flavonoids	Flavanones	520-33-2	3	75159.7	75708.9	73810.9	119870	106372	120974	47523	38851.9	46820.3	77948.7	76238.2	80557.7	78137.4	95787.1	74594.5	93351.1	70669.4	90328.3	36675.7	33174.9	40980.5	27066	27260.7	25059.8	12993	5743.68	8056.14	74861.4	68914.6	64072	72605.6	68566.8	74548.4	51611.1	67208.2	54508.6	52292.6	54468.4	C01709
MW0004587	195.1	135.08	194.094	C11H14O3	[M+H]+	4-Allyl-2,6-dimethoxyphenol	Phenolic acids	Phenolic acids	6627-88-9	3	220677	73261.3	71259.5	276287	347380	280146	84787.4	97306.2	127200	1.56015e+06	1.59004e+06	1.86885e+06	170196	270496	135769	406136	411829	496849	730535	784171	713708	1.27078e+06	1.21953e+06	1.29368e+06	180505	142168	418663	349176	367224	339417	439238	508634	497065	437622	476294	527893	562178	435524	-
Wahp006113	507.15	345.1	506.142	C24H26O12	[M+H]+	Rhamnazine-4'-O-β-D-glucoside*	Flavonoids	Flavones	-	1	690458	656137	734536	844960	858378	938601	455541	461313	547391	3.93455e+06	4.11949e+06	4.14589e+06	1.14858e+07	1.33449e+07	1.17248e+07	1.23734e+06	1.16858e+06	1.1286e+06	977046	1.03318e+06	529972	3.6708e+06	3.43416e+06	3.78233e+06	1.0971e+07	1.10671e+07	1.12323e+07	1.25597e+06	1.30881e+06	1.21887e+06	2.36449e+06	2.33948e+06	2.28815e+06	2.72086e+06	2.70628e+06	3.03286e+06	3.27761e+06	3.51139e+06	-
HJAP155	465.1	333.07	464.096	C21H20O12	[M+H]+	Laricitrin-3-O-xyloside*	Flavonoids	Flavonols	-	2	158377265	7.85675e+07	5.84773e+07	3.50865e+07	3.74756e+07	2.57561e+07	2.94674e+07	7.3379e+07	6.2979e+07	8.76456e+06	8.60746e+06	1.94456e+07	4.53122e+07	5.0974e+07	5.84469e+07	1.4472e+07	2.22737e+07	7.91831e+06	4.64281e+07	2.39377e+07	4.27602e+07	1.05212e+07	1.81516e+07	2.38408e+07	3.31937e+07	5.91903e+07	4.55654e+07	1.26254e+07	1.41877e+07	1.44818e+07	2.84859e+07	2.31682e+07	2.67852e+07	2.43335e+07	3.12064e+07	2.38308e+07	2.70149e+07	2.48831e+07	-
Lmpp005784	465.1	333.07	464.096	C21H20O12	[M+H]+	6-Methoxyquercetin-3-O-Xyloside*	Flavonoids	Flavonols	-	2	158377265	7.85675e+07	5.84773e+07	3.50865e+07	3.74756e+07	2.57561e+07	2.94674e+07	7.3379e+07	6.2979e+07	8.76456e+06	8.60746e+06	1.94456e+07	4.53122e+07	5.0974e+07	5.84469e+07	1.4472e+07	2.22737e+07	7.91831e+06	4.64281e+07	2.39377e+07	4.27602e+07	1.05212e+07	1.81516e+07	2.38408e+07	3.31937e+07	5.91903e+07	4.55654e+07	1.26254e+07	1.41877e+07	1.44818e+07	2.84859e+07	2.31682e+07	2.67852e+07	2.43335e+07	3.12064e+07	2.38308e+07	2.70149e+07	2.48831e+07	-
Wbtp003901	405.12	243.06	404.111	C20H20O9	[M+H]+	1-methoxy-7-{[(2s,3r,4s,5s,6r)-3,4,5-trihydroxy-6-(hydroxymethyl)oxan-2-yl]oxy}xanthen-9-one	Flavonoids	Other Flavonoids	-	2	399983	400946	410002	661126	549975	630271	360490	360774	305449	160788	197346	205318	203201	263610	244755	395960	383210	370512	433441	408666	375915	243760	241058	259284	411656	322104	375698	253015	267314	219701	340783	333441	332226	396804	303816	365385	311964	325408	-
Lmfn005654	396.99	317.03	397.994	C15H10O11S	[M-H]-	Myricetin-3-O-sulfonate	Flavonoids	Flavonols	-	3	694048	775836	798119	114872	103786	110679	271145	281080	300848	215332	205203	214657	1.02805e+06	991051	1.0996e+06	1.48072e+06	1.43391e+06	1.46064e+06	108807	126311	112683	244480	227766	233544	1.22559e+06	1.24723e+06	1.19921e+06	121103	119439	112563	108219	111642	118837	491823	394530	509149	546775	489623	-
Qmzp101808	343.15	163.07	342.147	C20H22O5	[M+H]+	Avicennol*	Lignans and Coumarins	Coumarins	-	1	558877	505588	518159	742304	795912	643863	687242	574342	655666	609392	614656	741086	590422	700502	635009	636282	519090	620816	564714	582858	524301	666712	586470	588307	610409	567998	660341	539757	587925	572203	684430	748321	777562	743222	567009	564418	649923	629501	-
MWSmce675	271.08	108.02	272.09	C12H16O7	[M-H]-	Arbutin*	Phenolic acids	Phenolic acids	497-76-7	1	2.24059e+07	2.0767e+07	2.14719e+07	2.52074e+06	2.77353e+06	2.17213e+06	6.2728e+06	6.9761e+06	7.31518e+06	2.00938e+06	1.85839e+06	2.03804e+06	3.16778e+06	3.19198e+06	3.4571e+06	1.55679e+07	1.27989e+07	1.42476e+07	1.40087e+07	1.52619e+07	1.2132e+07	3.15211e+06	4.10902e+06	3.33182e+06	4.68055e+06	3.97234e+06	3.57785e+06	1.49745e+07	1.56417e+07	1.22688e+07	1.81519e+06	1.78239e+06	1.83997e+06	6.90516e+06	8.63673e+06	6.80291e+06	7.18485e+06	6.47835e+06	C06186
mws1505	283.1	135.04	284.105	C17H16O4	[M-H]-	Phenethyl caffeate	Phenolic acids	Phenolic acids	104594-70-9	2	71497.3	75011	76356.1	44962.5	46817.7	46694.9	45095.7	46053.4	43407.8	186138	174924	181247	37422.8	38528.7	37967	32397.6	29403.7	31339.1	22908.1	22996.9	24286.5	76792.1	80995.3	78150.2	29542.2	28181.1	28782.7	13409.3	13328	13048	33278.1	33457.5	32212.7	43920.5	56755.1	42630.7	46442.4	47882.3	C10484
mws4113	353.14	295.06	354.147	C21H22O5	[M-H]-	3'-Hydroxy-4'-O-methylglabridin	Flavonoids	Other Flavonoids	175554-11-7	2	25838	27031.2	28966.9	65985.2	72130.9	71473.7	43247.2	39434.6	38444.7	35545	33629.3	33321.9	43229.4	42493.9	40905.6	24167.9	22950	23783.5	31986.9	34003.3	34319.2	33455.1	32117.7	32455	27261.2	26851.6	25362.3	19144.5	17716.1	17177.5	24166.5	24743.5	25358.6	26396.1	34297.7	25978.2	28407	27896.9	-
Lmjn005592	343.08	313.04	344.09	C18H16O7	[M-H]-	Cirsilineol (4',5-Dihydroxy-3',6,7-trimethoxyflavone)	Flavonoids	Flavanones	41365-32-6	1	59397.1	60523.9	60444.9	277612	286168	288008	96791	102385	98642.4	155080	142246	147167	1.42823e+06	1.45115e+06	1.2607e+06	48606.1	46019.1	43599.6	84567.1	84119.1	83159.7	606581	595257	627926	2.62515e+06	2.74806e+06	2.68538e+06	75581.1	80208.8	71708	224353	211573	219966	461305	601029	455919	495382	491223	C10032
Hmsn002948	417.14	109.03	418.147	C18H26O11	[M-H]-	2-Hydroxyphenol-1-O-glucosyl(6→1)rhamnoside	Phenolic acids	Phenolic acids	-	3	25676	33730.2	40029.8	37425.3	39980.2	45525.5	38139.2	48690.5	41389.2	27000.2	21075.7	24250.6	2056.28	4036.48	3340	24242.6	38629.7	22247.5	30899.2	32847.6	34853	40915.6	32465.1	28655.4	29318.9	32579.6	39873.4	20811.7	20535.8	31998.7	50965.9	30503	34787.8	38401.5	27845.6	32583.7	31294.5	32519.3	-
Lmsn004970	503.12	179.04	504.127	C24H24O12	[M-H]-	3,6-Di-O-caffeoyl glucose*	Phenolic acids	Phenolic acids	-	3	1614100	673550	728265	312348	262621	254068	46653.2	54813.7	59495.8	151299	170810	115489	6670	9209.83	10250.1	9	9	9	401257	399105	386820	9002.9	14746.7	23827.7	19585.3	24642.4	12337.2	6670	9	8948.95	51149.6	40823.4	33460.6	173967	145202	137800	137060	130796	-
pmb2819	665.19	218.1	666.201	C27H38O19	[M-H]-	O-Caffeoyl maltotriose	Phenolic acids	Phenolic acids	-	3	60478.7	66747.1	65017.7	134157	44387	55859.4	43193.6	43352.6	41395.1	55541.4	54042.5	55990.5	23091.4	29271.7	36541.6	54229.5	63806.5	49415.3	70613.7	37459.7	29645.4	51793.5	82207.3	69449.3	122228	137792	121555	61764.2	35383.7	50983.2	43907.2	19938.1	64066.3	71160	54746.8	70008.6	72595.1	60848.1	-
Zmzn002575	138.02	108.02	139.027	C6H5NO3	[M-H]-	2-Nitrophenol	Phenolic acids	Phenolic acids	88-75-5	3	313574	318671	325561	356902	267766	316167	201179	230058	279916	300359	300078	325527	142631	265525	232345	243654	181529	226022	268191	250816	246805	233092	234896	170708	214571	263965	214125	199110	197737	176727	132393	208873	149139	227693	262332	195229	210008	208463	C01988
Zmxp002867	625.17	301.07	624.169	C28H32O16	[M+H]+	Chrysoeriol-5,7-di-O-glucoside	Flavonoids	Flavones	-	3	104977	130027	152007	983146	971394	950356	55201.5	64730.3	89329.7	443715	398964	390379	516886	525276	505628	194310	155989	189704	423319	143195	118105	118061	113828	99431.5	183315	186912	134506	43052.7	46919.1	41317.3	1.09859e+06	1.14959e+06	1.17966e+06	280079	279241	359555	297553	340390	-
pmn001416	451.1	341.06	452.111	C24H20O9	[M-H]-	Catechin-(7,8-bc)-4α-(3,4-dihydroxyphenyl)-dihydro-2-(3H)-one*	Flavonoids	Flavanols	-	3	133604	116673	121867	92613.1	102624	105539	37631.8	35246.3	32457.1	147538	145818	129989	205211	216776	215773	140930	159472	170890	62284.3	56792.4	45033.6	67927.2	60159.9	76743	234680	206685	203760	259736	217044	213032	63547.1	67920.9	61324.5	97040.7	131813	121918	122414	132010	-
MWSHC2041	579.17	271.06	578.164	C27H30O14	[M+H]+	sophorabioside	Flavonoids	Isoflavones	2945-88-2	1	2.91771e+07	3.02057e+07	2.69978e+07	3.79608e+07	4.79238e+07	4.19995e+07	3.00969e+06	3.26255e+06	3.42932e+06	3.42132e+06	3.98524e+06	3478739	3.39403e+06	3.96083e+06	4.10384e+06	4.61177e+07	5.45969e+07	5.36736e+07	2.0314e+07	2.0693e+07	2.29594e+07	1.79219e+07	2.05615e+07	2.05901e+07	2.56986e+07	2.68646e+07	2.79247e+07	2.86662e+06	2.10672e+06	2.37458e+06	3.30517e+07	3.44044e+07	3.3211e+07	2.30139e+07	1.86102e+07	1.82143e+07	2.02743e+07	2.3495e+07	-
Zbjp010834	393.19	153.05	392.183	C21H28O7	[M+H]+	7-(3,5-dimethoxy-4-hydroxyphenyl)-1-(4-hydroxy-3-methoxyphenyl)heptane-3,5-diol	Phenolic acids	Phenolic acids	-	2	40657.5	39668.3	40651.7	57323.5	63500.1	51365.9	54189	50060.2	47261.6	31721	36325	29020.5	229041	240002	231243	62262.1	63431.7	66581.4	50253.1	59397.7	53021.4	95085.3	89277.5	94598.2	90113.1	97615	109251	46744.2	46214.2	51582.5	29617.2	29312.2	34034	75547.6	58053	71175	63842.2	77893.8	-
Wbwn005757	341.14	311.09	342.147	C20H22O5	[M-H]-	(2r,3r,4s)-6-hydroxy-4-(4-hydroxy-3-methoxyphenyl)-7-methoxy-2,3-dimethyl-3,4-dihydro-2h-naphthalen-1-one	Lignans and Coumarins	Lignans	-	1	1.52598e+06	1.7872e+06	1.85227e+06	684323	740443	733812	1.6729e+06	1.82374e+06	1.87876e+06	2.23231e+06	2.16869e+06	2.1887e+06	1.70619e+06	1.74513e+06	1.52587e+06	1.26985e+06	1.20857e+06	1.14983e+06	2.56794e+06	2.26834e+06	2.43902e+06	1.8412e+06	1.6474e+06	1.78419e+06	475768	601728	574576	2.12581e+06	2.0516e+06	2.18355e+06	1.00547e+06	1.16242e+06	1.01396e+06	1.41993e+06	1.63064e+06	1.17303e+06	1.39454e+06	1.32658e+06	-
MWSmce429	153.05	107.05	152.047	C8H8O3	[M+H]+	2',6'-Dihydroxyacetophenone	Phenolic acids	Phenolic acids	699-83-2	3	231682	222317	248029	497083	464587	448773	420953	464643	478515	770703	797559	881070	92716.2	78658	151690	43709.6	14549.1	44674.7	662631	627264	671533	503144	520805	473874	369183	322950	377445	274852	304010	303413	893760	949091	760848	505596	389311	456422	539491	489759	-
pmb3142	299.08	137.02	300.084	C13H16O8	[M-H]-	Salicylic acid-2-O-glucoside*	Phenolic acids	Phenolic acids	10366-91-3	1	1.35722e+07	1.29278e+07	1.32778e+07	1.82669e+07	2.04234e+07	2.56836e+07	3.57327e+07	2.40819e+07	2.20188e+07	1.57889e+07	1.73563e+07	1.65794e+07	1.88014e+07	1.94697e+07	2.10895e+07	1.35027e+07	1.40225e+07	1.35915e+07	1.8532e+07	1.89131e+07	2.08384e+07	1.68108e+07	1.64516e+07	1.62796e+07	2.28854e+07	1.64946e+07	2.50253e+07	1.31281e+07	1.39696e+07	1.60517e+07	1.44154e+07	15093787	1.49384e+07	1.6565e+07	1.3119e+07	1.71564e+07	15590364	1.82115e+07	-
Sakn002857	447.15	315.11	448.158	C19H28O12	[M-H]-	3,4-Dihydroxyphenethyl alcohol-8-O-[β-D-apinosyl(1→3)]-β-D-glucoside	Phenolic acids	Phenolic acids	-	3	2042.55	10873.9	8921.79	55129.2	58590.4	62878.7	19849.5	18255.6	19866.7	36717.8	36658.2	34511	13712.4	13130.6	13682.8	15982.9	14809.9	18579.7	38530.1	46417.9	32214.5	13887.8	15113	11177.3	17317.8	13682.7	23251.6	19886.6	22221.9	22238	26253.1	21263.6	23576.5	17231.1	18998.5	19187.9	17044	22722.8	-
Lahp004712	639.19	331.08	638.185	C29H34O16	[M+H]+	Rhamnosyl-rhamnanthin-3-O-β-D-glucoside	Flavonoids	Flavonols	-	2	1.90802e+06	2.12297e+06	2.20219e+06	5.33361e+07	4.8499e+07	4.73482e+07	1.67417e+07	1.77771e+07	1.91336e+07	5.32476e+06	5.19823e+06	5.24257e+06	5.2705e+06	5.61801e+06	5.73961e+06	2.7715e+06	2.81884e+06	3.14644e+06	1.98086e+07	1.81832e+07	1.88578e+07	3.01268e+06	3.10038e+06	3.23613e+06	4.30846e+07	4.21691e+07	3.23336e+07	2.64415e+07	2.76936e+07	2.69443e+07	2.8493e+06	2.83044e+06	3.14044e+06	1.26545e+07	1.3112e+07	1.63835e+07	1.48963e+07	1.63876e+07	-
mws0160	181.05	109.03	182.058	C9H10O4	[M-H]-	3,4-Dihydroxybenzoic Acid Ethyl Ester (Protocatechuic acid ethyl ester)	Phenolic acids	Phenolic acids	3943-89-3	2	569441	553202	562435	286334	287710	300185	261599	286321	283035	551515	549820	602555	231335	158604	191205	346961	371883	372734	297942	191287	269127	162500	127135	172045	269201	337321	255359	128458	156900	141519	399932	392310	409371	260438	334781	269502	252294	265641	-
pmb3317	371.1	179.1	372.106	C16H20O10	[M-H]-	Quinacyl syringic acid	Phenolic acids	Phenolic acids	-	3	170674	240611	286046	152241	172820	195619	190078	185772	245186	110333	226611	163515	217744	147730	216261	284246	284075	655348	250849	247902	105926	215881	117275	208170	204224	180755	208857	847681	864016	565239	286891	369325	358081	399405	321134	387448	314551	404344	-
Lmjp003655	463.12	301.08	462.116	C22H22O11	[M+H]+	6-C-MethylKaempferol-3-glucoside*	Flavonoids	Flavones	-	1	574183	673034	526882	185044	144645	194132	701730	352971	332971	255640	270095	255595	843542	831360	760863	462687	517633	458822	284912	308545	259585	526661	525595	463980	827031	896731	866704	311678	276803	261534	383391	406676	341467	325774	389104	440705	399399	445606	-
Hmbp001276	169.05	65.03	168.042	C8H8O4	[M+H]+	Gallacetophenone	Phenolic acids	Phenolic acids	528-21-2	2	247980	279237	305903	40813.6	83144	92151.8	112615	38734.3	95963.4	110150	77774.3	98177.2	75407.4	67242.3	76759.3	132499	119658	107124	84653	97066.3	104854	78130.9	76384.4	81924.8	27556.9	22381.9	21011.6	91053.8	157861	139887	79520.8	99429.9	71091	102578	90595.4	89071.9	118473	94894.4	-
MW0135803	461.07	328.02	462.08	C21H18O12	[M-H]-	Luteolin-7-o-glucuronide	Flavonoids	Flavones	29741-10-4	3	2.13678e+06	2.19891e+06	2.28218e+06	745522	815393	760635	763091	830772	808630	279036	239468	224087	1.46604e+06	1.5923e+06	1.49962e+06	80666.4	87539.2	87757.8	701294	755288	626684	276471	256913	282758	886400	805985	772407	217829	193547	194088	326031	336141	383190	608235	820538	632575	707226	667218	-
Wbtn006077	405.08	243.03	406.09	C19H18O10	[M-H]-	Lancerin; 4-C-Glucosyl-1,3,7-Trihydroxyxanthone	Flavonoids	Other Flavonoids	81991-99-3	2	3.75119e+06	4.01391e+06	3.95163e+06	3.90066e+06	3.49159e+06	3.73708e+06	3.76114e+06	3.81141e+06	3.58073e+06	4.18361e+06	3.72596e+06	3.20892e+06	2.65343e+06	2.61776e+06	2.45521e+06	1.95823e+06	2.21829e+06	2.13742e+06	4.32094e+06	4.44179e+06	3.50926e+06	1.08523e+07	1.1522e+07	1.07302e+07	1.40686e+06	1.15893e+06	1.41655e+06	2.55205e+06	2.72677e+06	2.44927e+06	3.28379e+06	3.67253e+06	3.70085e+06	3.33342e+06	4.04334e+06	3.0123e+06	3.19338e+06	3.14794e+06	C10075
Wayn001856	379.03	241	380.041	C13H16O11S	[M-H]-	4-Hydroxybenzoic acid 4-(6-O-sulfo)glucopyranoside	Phenolic acids	Phenolic acids	-	1	6.31554e+07	6.62982e+07	7.08981e+07	199209	155413	148706	1.83323e+07	1.59328e+07	9.75495e+07	224870	207727	220720	3.13829e+07	2.90509e+07	2.96961e+07	8.89812e+06	9.63694e+06	9.80029e+06	4.98437e+07	4.82348e+07	5.18698e+07	23756.6	27265.4	35201.8	56992.7	53561.7	55100.1	490274	488486	446732	1.83067e+07	1.81053e+07	1.84879e+07	3.22795e+07	2.34906e+07	3.01432e+07	3.19131e+07	3.1166e+07	-
MWSslk182	313.11	283.07	312.1	C18H16O5	[M+H]+	5,6,7-Trimethoxyflavone	Flavonoids	Flavones	973-67-1	3	2094.37	4541.17	1296.22	2349.55	931.413	1605.52	1286.25	9	2326.22	3656.75	4673.92	4664.86	926.085	992.14	2910.89	955.735	1120.47	2289.39	552.108	3714.62	2616.99	4191.89	3652.89	3201.58	2894.58	2216.73	1533.14	4706.38	2618.52	2826.86	3172.52	1779.31	683.124	2060.1	2042.69	1494.72	1889.1	1938.72	-
MWSHY0189	433.11	271.07	432.106	C21H20O10	[M+H]+	Apigenin-7-O-glucoside(Cosmosiin)*	Flavonoids	Flavones	578-74-5	1	3.39958e+07	4.41109e+07	3.71152e+07	5.07634e+06	5.41743e+06	4.34006e+06	1.20471e+06	1.26497e+06	1.76285e+06	1.52854e+06	1.21346e+06	1.54039e+06	8.02867e+06	8.7729e+06	7.73343e+06	5.57199e+06	4.78603e+06	5.59373e+06	3.36487e+06	3.28796e+06	3.61714e+06	9.32409e+06	1.08937e+07	1.06378e+07	5.83105e+06	6.10035e+06	6.24001e+06	1.98588e+06	2.00531e+06	1.91233e+06	7.44734e+06	8.98593e+06	8.07652e+06	6.21684e+06	4.81534e+06	6.42342e+06	6.49488e+06	6.64704e+06	C04608
Zmyn002321	107.05	106.04	108.058	C7H8O	[M-H]-	4-Methylphenol	Phenolic acids	Phenolic acids	106-44-5	3	30847.7	30271.9	34368.1	372829	444621	459837	47064.7	40658.1	36676.4	60499	46586.8	49110.5	27247.1	37985.3	29516.1	47117.3	37462	49163.2	85135.7	81939.9	73811.6	142396	134014	158071	27562.2	28545.1	21120.7	4607.18	13706.3	5191.14	160762	160355	173551	75324	92540.8	68494.2	84753.2	73468.9	C01468
Wafn002319	515.14	323.08	516.148	C22H28O14	[M-H]-	4-O-(3'-O-alpha-D-Glucopyranosyl)caffeoylquinic acid	Phenolic acids	Phenolic acids	1401352-63-3	3	16356.5	16354	15991.8	43069.2	41599.2	49862.8	25943.4	19592	20207.3	114653	131107	112350	74397.8	79021.9	77522.5	7634.71	8867.97	5042.52	23627.9	11203.1	26096.7	34376.5	39377.1	28530.1	21260.3	65639	68485.9	42587.6	45674.5	54796.4	22279.3	36588	24618.8	46453.4	39910.5	52468.9	55394.3	49247.2	-
Lmcn003163	579.08	289.07	580.085	C28H20O14	[M-H]-	Epitheaflavic acid-3-O-Gallate	Flavonoids	Flavanols	34218-97-8	3	110862	109698	105382	197583	269189	262434	1.1659e+06	1.60666e+06	1.60451e+06	801034	709664	889743	1.35343e+06	1.14786e+06	1.38921e+06	286368	333967	234074	123449	145650	122159	94802.3	80126.2	47591.3	746468	830013	876345	215563	233593	239701	159414	155714	141703	476453	474925	478903	595628	592531	-
mws1094	287.06	259.07	288.063	C15H12O6	[M-H]-	Aromadendrin (Dihydrokaempferol)	Flavonoids	Flavanonols	480-20-6	1	1.07132e+06	1.07735e+06	1.0398e+06	3.42028e+06	3.39345e+06	3.34098e+06	170449	267943	158596	475400	441151	450470	528763	435199	383814	745539	705140	674916	661121	606411	583701	478761	519971	502209	102470	246427	145783	369302	393573	392627	4.12193e+06	3.89073e+06	4.20131e+06	846744	1.12375e+06	842875	910281	935713	C00974
MWSslk135	193.05	147.05	192.042	C10H8O4	[M+H]+	7,8-Dihydroxy-4-methylcoumarin	Lignans and Coumarins	Coumarins	2107-77-9	3	427828	373933	335470	257806	110045	245388	299058	235987	281506	189299	254471	236386	250381	217928	228188	297554	316502	207072	304258	327832	308151	180357	267869	274541	299912	280319	390178	163480	265626	147448	293979	186946	334348	305667	223075	245379	287005	265567	-
Cmxp003975	451.12	289.07	450.116	C21H22O11	[M+H]+	Okanin-4'-O-glucoside(Marein)*	Flavonoids	Chalcones	535-96-6	3	1.63239e+06	1.93699e+06	1.55137e+06	801009	903978	1.0554e+06	1.77296e+06	1.69548e+06	1.60509e+06	447071	613607	684635	1.25571e+06	955859	842738	702026	802471	689903	643889	754337	808514	600119	575208	518682	1.19491e+06	1.22092e+06	1.40211e+06	570827	397086	502107	1.08511e+06	1.04433e+06	1.74933e+06	906410	694233	881979	720815	880987	-
Lhqp101806	385.11	223.06	384.106	C17H20O10	[M+H]+	Eleutheroside B1	Lignans and Coumarins	Coumarins	16845-16-2	2	1.02608e+07	1.00014e+07	1.00752e+07	10525072	1.04788e+07	1.02349e+07	9.85848e+06	9.96414e+06	9.95428e+06	7.5441e+06	6.6689e+06	7.71997e+06	7.10191e+06	8.06635e+06	7.11836e+06	5.30562e+06	5.42538e+06	5.34068e+06	7.48626e+06	7.51394e+06	7.52398e+06	3.77512e+06	3.64821e+06	3.91325e+06	6.37959e+06	6.74638e+06	6.39192e+06	3.36939e+06	3.46591e+06	3.62669e+06	8.4994e+06	8.44188e+06	9.79815e+06	7.91115e+06	6.76999e+06	6.01843e+06	6.33485e+06	5.89826e+06	-
Zbsn007580	345.06	330.04	346.069	C17H14O8	[M-H]-	Syringetin	Flavonoids	Flavonols	4423-37-4	2	7.04748e+06	7.49257e+06	7.12674e+06	4.03299e+06	4.15717e+06	3.96024e+06	5.76952e+06	5.95589e+06	5.96902e+06	6.8685e+06	6.39742e+06	6.56294e+06	4.37806e+06	4.10048e+06	3.87488e+06	1.83872e+06	1.7634e+06	1.74477e+06	1.08892e+06	1.2124e+06	1.11949e+06	3.23755e+06	3.08115e+06	3.39237e+06	3.45215e+06	3.67847e+06	3.55035e+06	3.52894e+06	3.65865e+06	3.39513e+06	2.51375e+06	2.50053e+06	2.55315e+06	3.15661e+06	4.17995e+06	3.14402e+06	3.39251e+06	3.34528e+06	C11620
Wdtp003384	387.13	225.08	386.121	C17H22O10	[M+H]+	3,4,5,6-tetrahydroxy-6-[4-(2-methylpropanoyloxymethyl)phenoxy]oxane-2-carboxylic acid	Phenolic acids	Phenolic acids	-	2	1.03863e+07	9.92992e+06	11001381	6.76005e+06	5.86258e+06	5.3263e+06	1.9691e+07	2.17519e+07	2.14044e+07	5.03455e+06	5.5453e+06	6.31342e+06	9.08788e+06	1.14974e+07	9.57709e+06	5.83517e+06	5.48115e+06	5.43347e+06	6.14475e+06	6.03708e+06	7.09697e+06	9.11624e+06	8.71827e+06	8.51838e+06	1.08618e+07	1.12408e+07	1.19178e+07	2.2195e+07	2.89067e+07	2.99074e+07	9.16893e+06	9.61637e+06	9.00107e+06	6.62932e+06	9.20558e+06	8.32571e+06	7.81385e+06	8.8743e+06	-
Zmhn000666	623.2	461.17	624.205	C29H36O15	[M-H]-	Magnoloside A*	Phenolic acids	Phenolic acids	113557-95-2	2	84279.8	95583.7	95169.8	87527.6	41182.4	85649.5	200534	231696	193070	123480	110791	128726	74537.8	75719.1	63926.3	151837	152508	140553	152816	161803	158081	63957.7	61069.7	26675	49447.5	56657.7	57494.3	567267	619338	632843	77673.6	75233.5	51840.1	166657	157804	163387	162586	209816	C17678
Lmlp005572	433.11	271.06	432.106	C21H20O10	[M+H]+	Galangin-7-O-glucoside*	Flavonoids	Flavones	-	1	4.0731e+07	4.05279e+07	3.83379e+07	5.32294e+06	5.09906e+06	4.72102e+06	1.45991e+06	1.62039e+06	1.77262e+06	1.47681e+06	1.52121e+06	1.39812e+06	9.04505e+06	8.11335e+06	7.90623e+06	6.34718e+06	6.26634e+06	6.78085e+06	4.1304e+06	3.47431e+06	4.12191e+06	1.04382e+07	1.10179e+07	1.07336e+07	6.76689e+06	6.60728e+06	6.483e+06	2.09741e+06	2.35906e+06	2.16687e+06	8.53167e+06	9.2067e+06	8.57954e+06	5.78874e+06	6.87957e+06	7.38457e+06	7.78959e+06	8.04315e+06	-
Hmln003529	401.15	269.11	402.153	C18H26O10	[M-H]-	Benzyl β-primeveroside*	Phenolic acids	Phenolic acids	130622-31-0	1	2.36148e+06	2.18189e+06	2.51342e+06	8.21376e+06	7.42719e+06	8.48942e+06	7.16335e+06	7.56025e+06	7.08514e+06	8.03015e+06	8.11104e+06	7.32441e+06	4.89666e+06	5.09041e+06	4.88864e+06	4.18269e+06	4.80247e+06	5.07855e+06	7.40081e+06	6795789	6.13691e+06	5.68529e+06	5.3767e+06	4.4771e+06	3.97873e+06	4.06526e+06	4.16366e+06	4.76874e+06	4.44387e+06	4.76472e+06	5.19782e+06	4.65817e+06	4.82798e+06	5.63164e+06	5.94283e+06	4.69826e+06	5.39443e+06	4.37546e+06	-
Lmqn004838	315.01	299.99	316.022	C15H8O8	[M-H]-	3-O-Methylellagic acid	Tannins	Tannin	-	3	77140.1	87884.8	86396.7	1.14236e+07	1.30403e+07	1.50301e+07	1.49762e+07	1.232e+07	1.64609e+07	4.56346e+07	4.57561e+07	6.16739e+07	4.50122e+07	4.09858e+07	3.88006e+07	1.24894e+07	1.10203e+07	1.47465e+07	8.52672e+06	8.53925e+06	9.82807e+06	1.18969e+07	1.67624e+07	1.60165e+07	3.11938e+07	3.19703e+07	2.92865e+07	1.34688e+07	1.36516e+07	1.70231e+07	2.40703e+07	2.20564e+07	2.20428e+07	1.95366e+07	2.073e+07	1.78429e+07	2.25106e+07	2.46819e+07	-
mws1195	179.07	147.04	178.063	C10H10O3	[M+H]+	p-Coumaric acid methyl ester	Phenolic acids	Phenolic acids	19367-38-5	3	523213	587313	547151	131487	105673	140280	340973	314139	349590	457497	481197	490278	961219	868856	855194	806319	1.08492e+06	1.01619e+06	182373	202437	207055	105128	83570.6	91155.1	528044	543661	522311	194154	250648	188584	138872	140971	132418	408121	406105	511044	533349	489778	-
Wayn004109	477.07	315.01	478.075	C21H18O13	[M-H]-	3'-O-Methylellagic acid 4-O-beta-D-glucoside	Tannins	Tannin	-	1	2.78592e+06	2.50382e+06	2.88955e+06	1.57224e+06	1.397e+06	1.56656e+06	1.34285e+06	1.32413e+06	1.48347e+06	2.54929e+06	2.60243e+06	2.76788e+06	1.72563e+06	1.54802e+06	1.45977e+06	1.11508e+06	1.26572e+06	1.21063e+06	1.70322e+06	1.6e+06	1.38215e+06	2.19658e+06	2.41524e+06	2.41101e+06	1.42511e+06	1.47911e+06	1.51362e+06	1.66102e+06	1.80671e+06	1.8839e+06	2.04348e+06	1.9287e+06	1.9746e+06	1.43912e+06	1.93841e+06	1.47758e+06	1.75598e+06	1.76279e+06	-
mws2118	435.13	167.04	436.137	C21H24O10	[M-H]-	Phloretin-2'-O-glucoside (Phlorizin)	Flavonoids	Chalcones	60-81-1	1	1.15583e+07	1.3342e+07	1.32675e+07	6.02878e+06	6.78937e+06	6.4415e+06	1.02396e+07	1.05351e+07	1.07903e+07	3.94735e+06	3.78422e+06	3.84601e+06	6.14885e+06	6.18397e+06	6.11147e+06	2.0785e+07	2.11566e+07	2.01293e+07	6.5759e+06	6.96354e+06	6.08565e+06	2.93012e+06	3.42197e+06	2.83911e+06	1.81779e+06	1.62206e+06	1.79373e+06	1.78903e+06	1.70963e+06	1.74147e+06	4.90006e+06	5.05119e+06	4.79622e+06	5.77921e+06	7.42087e+06	5.75714e+06	6.32624e+06	5.44935e+06	C01604
HJN012	377.16	329.14	378.168	C20H26O7	[M-H]-	4,7,9,9'-Tetrahydroxy-3,3'-dimethoxy-8-O-4'-neolignan	Phenolic acids	Phenolic acids	-	1	349738	417175	298092	169693	162802	187667	287460	344448	326477	188525	244851	164222	230326	279826	205792	265966	245315	248840	175946	214546	212076	79790.6	62651.5	60506.3	114598	96392.6	105855	260343	260369	242109	107686	122665	95872.8	166581	218073	158303	177829	183725	-
MWS2058	151.04	107.05	152.047	C8H8O3	[M-H]-	3-Methylsalicylic Acid	Phenolic acids	Phenolic acids	83-40-9	3	140711	158635	127023	118900	119210	127068	100708	112834	109424	121683	119128	119509	84738.5	91443.8	93473.4	120940	121170	124639	102289	95384.1	92389.1	89259.6	92484.1	92575.3	105851	103222	97865.1	101234	94745.5	71232.6	84864.8	75874.4	21537.2	93068.7	118341	84345.9	98006.5	97081.8	C14088
Zmgp005070	523.14	361.09	522.137	C24H26O13	[M+H]+	Centaurein*	Flavonoids	Flavones	35595-03-0	2	1.96764e+06	2.03669e+06	2.31747e+06	319722	379349	484594	167499	156445	53350	1.77915e+06	1.92758e+06	1.91369e+06	3.42979e+06	3.57933e+06	3355610	720682	711096	732000	219866	344888	436719	2.32207e+06	2.30912e+06	2.3408e+06	532223	700315	685720	1.26977e+06	1.16851e+06	1.16925e+06	761931	756634	849761	1.26234e+06	1.10782e+06	1.48252e+06	1.50665e+06	1.46795e+06	-
mws0038	313.07	283.02	314.079	C17H14O6	[M-H]-	5,4'-Dihydroxy-3,7-dimethoxyflavone(Kumatakenin)	Flavonoids	Flavonols	3301-49-3	3	6657.21	7619.65	11006.2	39917.6	34467.9	28331.6	20772.7	27643.9	26760.6	7225.47	7105.85	9067.98	75710.5	81750.9	65628.2	4266.6	7882.88	12366.4	3299.36	4759.56	3826.03	16421.5	18036.9	9914.8	51790	56402.2	60345.1	8770.29	3857.27	8277.87	18778.1	16938.3	12595.2	20961.5	27952.6	22568	20646.4	23916.9	-
Hmlp002821	495.08	319.04	494.07	C21H18O14	[M+H]+	Myricetin-3-O-glucuronide	Flavonoids	Flavonols	77363-65-6	1	28788	7647.12	8514.37	3.60277e+06	4.11152e+06	4.40189e+06	5.03363e+06	6.30018e+06	7.28055e+06	7.70816e+06	1.02036e+07	1.03087e+07	1.471e+07	1.3773e+07	1.54188e+07	1.68786e+07	1.75355e+07	2.08271e+07	1.17971e+07	1.02632e+07	1.02466e+07	1.27632e+07	9.40909e+06	1.39343e+07	7.28368e+06	5.98971e+06	8.48182e+06	9.37082e+06	9.32808e+06	9.06624e+06	7.02719e+06	7.14522e+06	7.09284e+06	6.92969e+06	9.39941e+06	9.21963e+06	9.74447e+06	9.44395e+06	-
MWSslk171	407.13	227.07	408.142	C20H24O9	[M-H]-	Nodakenin	Lignans and Coumarins	Coumarins	495-31-8	3	988150	1.38745e+06	737451	505684	496213	574252	788491	657469	673690	109880	138112	95189.6	251647	245989	220429	459557	349517	531419	623319	635299	573747	740244	992675	1.00824e+06	1.25001e+06	1.21143e+06	1.13314e+06	462700	411186	515087	574317	736769	710715	434762	567108	462581	589232	512279	C09279
Zbsp004940	193.05	133.03	192.042	C10H8O4	[M+H]+	6-Hydroxy-7-methoxycoumarin*	Lignans and Coumarins	Coumarins	-	3	498650	524860	612147	236662	148873	168978	260033	227419	304804	180883	187537	246771	115585	158474	117284	262197	188834	188127	213495	218719	216941	233623	214158	241633	172002	307913	510920	343228	271886	326737	361239	325827	488441	245491	194185	249210	280191	233805	-
Lmsp003790	787.23	317.07	786.222	C34H42O21	[M+H]+	Isorhamnetin-3-O-sophoroside-7-O-rhamnoside*	Flavonoids	Flavonols	41328-75-0	2	1.57585e+06	1.86676e+06	2.9466e+06	1.3053e+07	1.04753e+07	7.67692e+06	1.10332e+06	1.61505e+06	1.63227e+06	2.19298e+06	1.48896e+06	1.90346e+06	3.82757e+06	5.25146e+06	2.9371e+06	7.48105e+06	5.76097e+06	5.16166e+06	4.82433e+06	2.70036e+06	2.99852e+06	4.14255e+06	1.36036e+06	5.93121e+06	2.73484e+06	2.48128e+06	3.31942e+06	1.52556e+06	2.82152e+06	8.20107e+06	6.69618e+06	5.33711e+06	2.96972e+06	4.31523e+06	4.33986e+06	4.43134e+06	5.5497e+06	4.03635e+06	-
MWS3149	151.04	107.05	152.047	C8H8O3	[M-H]-	3-Methoxybenzoic acid	Phenolic acids	Phenolic acids	586-38-9	3	118920	132214	123062	190807	221695	209372	97607.8	105437	106163	134488	134683	143606	113306	117370	101561	222708	220866	205999	96191.5	91124.1	101365	67162.2	48531.4	77880.6	81560.8	88954.9	83157	102547	111980	98416.2	175813	197428	178474	129665	167021	139018	121889	128475	-
HJN090	433.11	271.06	434.121	C21H22O10	[M-H]-	Butin-7-O-glucoside*	Flavonoids	Flavanones	-	1	6.26264e+06	6.5606e+06	6.45336e+06	4.70573e+06	4.39234e+06	4.23374e+06	6.31887e+06	5.70042e+06	6.00436e+06	2.56327e+06	2.34636e+06	2.37906e+06	5.37163e+06	5.1209e+06	4.30024e+06	2.36441e+07	2.42984e+07	2.23716e+07	4.56925e+06	4.92564e+06	4.20664e+06	2.04012e+06	1.96605e+06	1.76851e+06	2.61731e+06	2.65699e+06	2.60762e+06	4.39502e+06	4.22514e+06	4.09318e+06	4.03416e+06	3.66886e+06	3.81669e+06	4.78953e+06	6.19613e+06	5.08891e+06	6.35492e+06	5.11887e+06	-
Hmln002100	535.18	373.13	536.189	C26H32O12	[M-H]-	Nortrachelogenin-4-O-glucoside*	Lignans and Coumarins	Lignans	33464-78-7	3	291702	328259	356635	88331.4	74931.7	69359.6	210955	216491	218312	48718.9	60847.1	55015	31312.9	55562.2	44226.5	160685	132526	124493	212157	198535	52980.4	44305.6	41486.3	62782.4	87319.2	86700	76683.2	114180	106927	111386	88225.9	86333.1	78259.3	93743.9	111827	81853.4	95232.6	111454	-
Lmtn003096	523.22	361.14	524.226	C26H36O11	[M-H]-	Secoisolariciresinol 4-O-glucoside	Lignans and Coumarins	Lignans	-	2	1.77613e+06	2.38825e+06	1.59189e+06	1.50603e+06	1.66868e+06	1.73618e+06	842518	760299	915405	1.08196e+06	910405	870062	882449	885151	1.05748e+06	446770	507403	425629	517692	424927	475014	675660	582766	688281	646264	621180	649800	1.03152e+06	1.06668e+06	1.03297e+06	584973	725741	772369	726075	703991	538252	728970	769710	-
MW0138670	449.11	287.06	448.101	C21H20O11	[M+H]+	kaempferol 7-O-glucoside*	Flavonoids	Flavones	-	3	6.51085e+07	6.22321e+07	6.09225e+07	4.74088e+07	4.62836e+07	2.95256e+07	6.20391e+07	6.72055e+07	6.49001e+07	2.42494e+07	49683870	2.14713e+07	3.67752e+07	3.52992e+07	3.06285e+07	2.76752e+07	3.00812e+07	4.41529e+07	3.1347e+07	3.39925e+07	3.37877e+07	2.24784e+07	2.06785e+07	2.11883e+07	4.8075e+07	6.1451e+07	5.02994e+07	1.612e+07	1.65958e+07	1.62396e+07	7.52738e+07	52550887	5.77852e+07	4.39555e+07	4.07482e+07	3.20264e+07	3.70188e+07	3.39538e+07	-
Lmgp004959	639.19	331.08	638.185	C29H34O16	[M+H]+	Tricin-7-O-neohesperidoside*	Flavonoids	Flavones	53766-40-8	1	5.41473e+06	6.12615e+06	6.70131e+06	1.40442e+08	1.48445e+08	1.38922e+08	4.73784e+07	4.79896e+07	5.54247e+07	1.63481e+07	1.86076e+07	1.85339e+07	1.53174e+07	1.60806e+07	1.68772e+07	8.09516e+06	8.45376e+06	8.71269e+06	5.45539e+07	5.6715e+07	5.41649e+07	8.57208e+06	9.39097e+06	9.40398e+06	1.08335e+08	1.13175e+08	1.04415e+08	6.85624e+07	7.22666e+07	7.3861e+07	8.64063e+06	8.49831e+06	8.02994e+06	3.99482e+07	4.10881e+07	4.56842e+07	4.84547e+07	5.4723e+07	-
mws0179	367.1	190.9	368.111	C17H20O9	[M-H]-	Chlorogenic acid methyl ester	Phenolic acids	Phenolic acids	29708-87-0	2	64857.6	70921.9	70351.9	126237	100342	107242	52187.5	43674.9	55015.4	72583.3	68190.9	95404.7	58438	87932.5	65948.2	20457.6	22992.8	10257.4	61685	24380	36195.1	57861.2	68345.4	65477.4	147530	125947	143515	32895.6	34913.6	35063.8	93035.3	105100	78690.7	49164.2	64854.3	54766.7	68070.4	63214.8	-
Zjhp090625	447.13	285.08	446.121	C22H22O10	[M+H]+	(E)-7-O-β-D-glucopyranoside-5-hydroxy-3-(4'-hydroxybenzylidene)-chroman-4-one	Flavonoids	Other Flavonoids	-	2	105409	67492.6	55062.2	107148	85780.9	131988	123772	153938	150089	370039	398993	402458	161272	157971	192609	110044	106879	108807	133872	82091.1	180139	173237	183077	193074	550328	363621	726937	49748.8	69646.2	112653	194613	78893.5	84965.8	133493	177702	189485	171126	156560	-
pmb0746	527.15	331.08	526.148	C27H26O11	[M+H]+	Tricin-4'-O-(guaiacylglycerol)ether	Flavonoids	Flavones	-	3	22522.5	31035.1	19884.2	31236.7	42611.7	51930.8	39376.5	60274.3	46670.1	159695	171719	172715	139077	145238	155148	30453.6	28829.3	36424.9	221808	256720	257402	252812	273102	317749	242713	250885	272511	198595	182598	194688	78001.6	82602	67441.6	95853.2	117621	131918	133144	131184	-
pmp001165	523.14	346.07	522.137	C24H26O13	[M+H]+	Iridin	Flavonoids	Isoflavones	491-74-7	3	4.02216e+07	3.96851e+07	3.91548e+07	5.78076e+06	6.24079e+06	6.23534e+06	1.65766e+06	1.85658e+06	1.82408e+06	2.94224e+07	3.07229e+07	2.93149e+07	5.27035e+07	5.97825e+07	60312135	1.19782e+07	1.24312e+07	1.21204e+07	3.82866e+06	4.47113e+06	5.50837e+06	3.89575e+07	3.57267e+07	3.76756e+07	9.21823e+06	9.7341e+06	1.0111e+07	1.88782e+07	2.10294e+07	2.07732e+07	1.31805e+07	1.29948e+07	1.31178e+07	1.80956e+07	1.78777e+07	2.21771e+07	2.25709e+07	2.37708e+07	C10465
Wbtn007603	299.06	284.03	300.063	C16H12O6	[M-H]-	9,11-dimethoxy-2h-[1,3]dioxolo[4,5-b]xanthen-10-one*	Flavonoids	Other Flavonoids	-	1	5.9154e+06	6.08516e+06	5.99163e+06	2.10493e+06	2.0269e+06	2.13248e+06	1.79765e+06	2.31479e+06	1.77633e+06	1.46163e+06	1.3255e+06	1.34924e+06	5.99876e+06	5.12073e+06	4.76441e+06	4.41615e+06	3.98385e+06	4.12141e+06	1.55241e+06	1.36085e+06	1.55847e+06	1.97939e+06	1.99323e+06	2.35609e+06	4.32354e+06	4.28288e+06	4.19046e+06	418974	623574	620620	2.85647e+06	3.44723e+06	2.96935e+06	2.25663e+06	3.13846e+06	2.53896e+06	2.52267e+06	2.90701e+06	-
Hmgp001996	319.05	273.04	318.038	C15H10O8	[M+H]+	Quercetagetin; 3,3',4',5,6,7-Hexahydroxyflavone	Flavonoids	Flavonols	90-18-6	2	9.04695e+07	1.13441e+08	1.06241e+08	2.23925e+07	20148056	3.11816e+07	7.2651e+07	3.05568e+07	78675375	1.65598e+07	1.72788e+07	2.71397e+07	8.09529e+07	8.27761e+07	7.66481e+07	4.61123e+07	4.98073e+07	4.73495e+07	3.40799e+07	7.89342e+07	7.64556e+07	2.81308e+07	2.46631e+07	3.16633e+07	3.64526e+07	4.03508e+07	4.59844e+07	6.59749e+07	5.7928e+07	5.87279e+07	2.74003e+07	2.52999e+07	2.9541e+07	4.4707e+07	5.75832e+07	6.06605e+07	5.83173e+07	6.4464e+07	C10122
Labn004625	415.16	89.02	416.168	C19H28O10	[M-H]-	2-Phenylethyl beta-primeveroside	Phenolic acids	Phenolic acids	129932-48-5	1	6.2499e+06	6.69795e+06	6.76468e+06	2.47407e+07	2.62687e+07	2.30377e+07	1.4304e+07	1.41727e+07	1.48752e+07	1.2445e+07	1.1015e+07	1.09016e+07	3.84007e+06	2.96588e+06	3.53211e+06	5.56301e+06	5.64236e+06	5.8643e+06	1.01258e+07	1.02578e+07	9.79928e+06	6.40847e+06	6.39413e+06	7.50448e+06	1.08137e+07	1.85993e+07	1.91651e+07	6.7062e+06	6.0145e+06	6.27708e+06	1.09615e+07	1.19476e+07	1.08596e+07	8.62062e+06	1.11231e+07	8.38296e+06	1.02127e+07	8.55008e+06	-
Lajp002603	609.12	287.05	608.117	C30H24O14	[M+H]+	Epigallocatechin-(2b->7,4b->8)-gallocatechin	Flavonoids	Flavanols	-	2	3.45877e+07	2.9963e+07	3.67135e+07	1.93631e+07	2.03732e+07	2.13008e+07	3.27284e+07	3.39745e+07	2.82864e+07	2.06118e+07	2.13233e+07	2.09438e+07	1.88666e+07	1.9905e+07	2.11472e+07	4.46055e+07	4.46611e+07	4.66711e+07	29937829	3.13814e+07	3.0681e+07	2.75282e+07	2.83221e+07	2.90439e+07	2.00851e+07	1.9693e+07	1.98073e+07	2.82827e+07	2.96873e+07	2.75434e+07	3.24234e+07	3.20414e+07	3.26325e+07	2.25005e+07	3.02579e+07	28532665	3.13443e+07	2.55604e+07	-
pmb0603	625.18	301.07	624.169	C28H32O16	[M+H]+	Chrysoeriol-7,4'-di-O-glucoside	Flavonoids	Flavones	-	3	982761	837652	924631	1.80665e+06	1.70885e+06	1.62378e+06	579445	628252	489788	525311	553253	518701	1.17871e+06	1.16753e+06	1.33026e+06	1.58929e+06	1.83649e+06	2.03853e+06	745443	679800	646688	643183	693654	662776	1.28161e+06	1.20708e+06	1.16384e+06	291515	322703	270041	870963	857153	990573	772061	770378	992412	1.0114e+06	925870	-
pmb3055	513.12	191.1	514.132	C22H26O14	[M-H]-	p-Coumaroylquinic acid-4'-O-glucuronide	Phenolic acids	Phenolic acids	-	3	34446.6	39017.5	6268.44	57674.3	54437	23393.4	5700.59	13759.2	12813.9	11355	21152	13617.8	32502.4	15317.9	32182.2	33794.3	37340.5	36522.8	24769	14208.8	14347.2	29586	30980.4	32379.4	6401.66	26083.1	31143.6	116823	99662.2	123031	27263.5	24867.5	26410.7	34144.9	24149	30262.7	32054.5	33635.7	-
MWSslk002	433.11	271.06	432.106	C21H20O10	[M+H]+	Sophoricoside*	Flavonoids	Isoflavones	152-95-4	1	3.77234e+07	4.31219e+07	3.76169e+07	5.26199e+06	4.6086e+06	4.69116e+06	1.24199e+06	1.06678e+06	1.42576e+06	1.40526e+06	1.23603e+06	1.54969e+06	8.88645e+06	7.96731e+06	7.89446e+06	5.38437e+06	5.76974e+06	5.64608e+06	3.2193e+06	3.66343e+06	3.66273e+06	1.01752e+07	9.80052e+06	1.10026e+07	6.00909e+06	6.26616e+06	6.35589e+06	2.10775e+06	1.95758e+06	1.90474e+06	8.07224e+06	8356205	8.05307e+06	5.33632e+06	5.60154e+06	6.84221e+06	6.97663e+06	7.10829e+06	-
Lmtn003441	311.11	149.06	312.121	C15H20O7	[M-H]-	2-Acetyl-3-hydroxyphenyl-1-O-glucoside	Phenolic acids	Phenolic acids	-	3	81691.1	153076	85567.1	354077	365674	351763	52483.3	60042.9	54332.9	230941	199667	220220	22649.2	29642.9	20717.1	43867.9	71915.9	21865.1	1.67337e+06	1.54324e+06	1.63769e+06	76582.8	65301	63748.3	83294.7	73536.5	85186.8	93963.4	41231.5	48555.4	60651.8	53652.3	72682.8	188603	259060	200986	198141	210285	-
Lmhp003162	787.23	625.17	786.222	C34H42O21	[M+H]+	Chrysoeriol-6,8-di-C-glucoside-4'-O-glucoside	Flavonoids	Flavones	-	2	991279	1.18505e+06	1.15313e+06	7.78226e+06	8.27676e+06	7.43733e+06	536613	947406	1.08799e+06	1.00147e+06	705761	974255	1.4789e+06	2.91928e+06	2.08922e+06	3.1745e+06	5.61234e+06	2.55769e+06	2.34204e+06	4.15037e+06	2.82834e+06	489163	421325	2.17773e+06	1.41946e+06	2.29039e+06	1.98976e+06	2.17179e+06	996388	944039	3.04378e+06	2.77664e+06	4.58524e+06	2.43892e+06	2.24029e+06	1.89162e+06	1.833e+06	2.40664e+06	-
Wmln000659	193.07	101.02	194.058	C10H10O4	[M-H]-	3-Methyl-4,8-dihydroxy-3,4-dihydroisocoumarin	Lignans and Coumarins	Coumarins	33788-22-6	2	32113.8	36107.7	36623.3	255461	103091	203062	38586.4	32759.4	41938.9	87200	92298.5	97500.8	122851	133888	124472	114155	104497	110129	90175.6	82467.2	78169.4	94471.2	100951	114670	133425	121293	117746	111764	110940	95440.7	175440	181995	191474	189496	135170	181045	182483	158504	-
Hagn007569	401.18	59.01	402.132	C21H22O8	[M-H]-	5,6,7,3',4',5'-hexanmethoxyflavone	Flavonoids	Flavones	-	2	62874.4	90474.7	63350.2	54508.9	34281.2	52503.2	39853.7	44672.1	37756.5	116671	121457	93279.9	95946.7	105705	93066.1	86657.3	75716.7	76198.7	126069	90714.5	124333	117426	131963	117448	106069	125172	121437	81186.6	73661.9	86961.8	68320.5	74761	61918.5	66622.3	96467.3	82778.8	87621.5	80222.4	-
Zbtn005022	451.12	167.03	452.132	C21H24O11	[M-H]-	3-Hydroxyphloretin-4'-O-glucoside	Flavonoids	Chalcones	-	1	4.07612e+06	4.24115e+06	5.48154e+06	2.70405e+06	3.07338e+06	2.85076e+06	2.50421e+06	3.1753e+06	2.79416e+06	1.81478e+06	1.49818e+06	1.5098e+06	856677	768517	804254	3.02416e+06	2.52173e+06	2.76917e+06	2.3939e+06	2.50826e+06	1.9851e+06	1.13529e+06	1.41416e+06	1.3814e+06	301397	373789	293547	722330	628363	708443	2.26674e+06	2.22262e+06	2.3626e+06	2.07448e+06	2.26825e+06	1.90264e+06	1.56607e+06	1.94804e+06	-
Lmjp004404	333.06	318.04	332.053	C16H12O8	[M+H]+	Quercetagetin-3-Methyl Ether	Flavonoids	Flavonols	64190-88-1	2	3.61949e+06	2.06298e+06	2.20295e+06	1.03863e+06	1.02549e+06	984426	1.46785e+06	1.47912e+06	1.46e+06	2.13553e+06	2.11859e+06	2.27485e+06	2.80922e+06	2.90997e+06	3.53158e+06	1.80022e+06	1.78848e+06	1.89208e+06	898537	1.04832e+06	933109	3.02763e+06	3.04017e+06	2.83405e+06	1.64396e+06	1.95687e+06	2.05859e+06	2.62275e+06	2.64638e+06	2.75489e+06	1.64439e+06	1.64493e+06	1.57371e+06	1.66126e+06	1.60276e+06	1.97869e+06	2.177e+06	2.05617e+06	-
MWSmce232	337.06	163.04	336.063	C19H12O6	[M+H]+	Dicumarol	Lignans and Coumarins	Coumarins	66-76-2	3	1.30057e+06	1.17724e+06	1.34365e+06	906467	814230	765797	1.30864e+06	1.37716e+06	1.32045e+06	1.195e+06	913496	1.11764e+06	950668	793405	641950	1.80636e+06	1.92775e+06	1.44092e+06	1.4133e+06	1.4485e+06	947230	812890	663454	722846	748894	835242	552223	806679	770126	1.08279e+06	523402	608889	624624	909903	1.09172e+06	1.00888e+06	1.26345e+06	954676	C00796
Hmmp007513	375.11	345.06	374.1	C19H18O8	[M+H]+	5,7-Dihydroxy-6,3',4',5'-tetramethoxyflavone (Arteanoflavone)*	Flavonoids	Flavones	68710-17-8	3	10367.5	10216.3	7216.64	250707	257582	249280	12958.9	13567.6	14166	11096.4	9367.76	14600.3	22368.8	17489.4	15947.3	13312.8	7472.73	12512.9	37808.3	40110.9	36938.7	36598.7	41852.2	34499.6	105332	92996.5	121331	12629.2	16230.7	14243.9	57915.3	52316	68639.2	46572.3	43741.6	53338.5	55386.4	61081.1	-
Zmdn002400	451.13	289.07	452.132	C21H24O11	[M-H]-	Epicatechin-3'-O-β-D-glucopyranoside*	Flavonoids	Flavanols	-	3	52350.9	44399.5	52883.7	259532	87169	128251	94874.2	105174	107379	122284	111652	113739	73268.1	89606	77566.7	47016.2	230279	78825.2	111211	63752.5	98106.4	41799.4	42974.1	109094	66062.6	98453.1	109914	131003	159129	120743	100763	65189	103580	83625.6	68100.9	73556.1	77051	95788.5	-
Lmzn001925	239.09	195.1	240.1	C12H16O5	[M-H]-	3,4'-Dihydroxy-3'-methoxybenzenepentanoic acid	Phenolic acids	Phenolic acids	-	1	16329.6	36675	13096.5	415472	523135	1037100	205487	509245	187998	201481	151882	189111	176732	99646.3	119276	39313	46231.3	58566.4	131481	109340	138501	261110	280021	279668	320262	386079	416903	118390	116720	115050	298790	387955	317063	141739	169348	145976	152697	194458	-
MWS20189	301.07	286.05	300.063	C16H12O6	[M+H]+	Tectorigenin*	Flavonoids	Isoflavones	548-77-6	1	2.21915e+06	2.37796e+06	2.42956e+06	676762	666398	732772	812433	786675	950693	706455	718997	712820	2.54448e+06	2.77859e+06	2.78655e+06	2.81229e+06	2.94071e+06	3.09017e+06	926222	911018	981420	1.39998e+06	1.20731e+06	1.34319e+06	2.93873e+06	3.07174e+06	3.11692e+06	355079	359210	337756	2.01606e+06	1.96864e+06	2.01045e+06	1.17357e+06	1.28601e+06	1.52482e+06	1.60963e+06	1.57163e+06	C10534
pmp000009	361.09	303.05	360.084	C18H16O8	[M+H]+	Centaureidin (5,7,3'-Trihydroxy-3,6,4'-Trimethoxyflavone)	Flavonoids	Flavones	17313-52-9	1	11756.7	7250.26	10976.5	29668.9	26947.8	24438.8	4666.77	11287.5	9159.34	19883.5	24490	21255.1	8716.27	6564.41	13074.8	15520.5	10370.8	14492.7	54480.7	60834	58493.5	13624.4	17970	14148.8	29987	37734	41534.9	4973.82	6397.05	8817.75	90227.2	79289.5	84965.2	27484.6	21811	25770.1	19519.4	23108.5	-
MWS1839	165.06	92.03	166.063	C9H10O3	[M-H]-	Ethylparaben	Phenolic acids	Phenolic acids	120-47-8	3	48466.7	48062.9	54047.6	34614.1	44049	36864.2	98323.1	101861	78742.3	30550	31047.7	23708	44337.1	51767.5	41132.3	26867.8	22917	26683	14869.1	26124.4	26807.6	37201.5	26044.5	31472.4	22148.4	202310	21195.4	11717.9	12040.2	27558.6	30115.8	23406.2	31419.4	38420.1	40837	34851.2	46979.3	34001.5	-
Lmsn003297	449.11	287.06	450.116	C21H22O11	[M-H]-	3,4,2',4',6'-Pentahydroxychalcone-4'-O-glucoside	Flavonoids	Chalcones	-	1	916779	948830	863564	1.19125e+06	977708	1.09156e+06	937196	1.07654e+06	1.08844e+06	836031	916779	926119	1.06287e+06	1.0168e+06	948804	1.12247e+06	1.09717e+06	1.44916e+06	915431	973276	913316	1.04674e+06	935816	1.03318e+06	851243	726389	773425	996908	973026	1.04712e+06	4.30956e+06	1.0779e+06	1.05713e+06	930197	999244	1.09845e+06	892955	1.23571e+06	C16408
Lmjp004839	361.09	300.06	360.084	C18H16O8	[M+H]+	Arcapillin (2',4',5-trihydroxy-5',6,7-trimethoxyflavone)	Flavonoids	Flavones	83162-82-7	2	103149	81567.5	95755.1	546705	553352	534345	118777	99976.5	90053.4	373552	365997	364345	170871	176780	179381	228376	203429	192337	1.07536e+06	1.1249e+06	1.29208e+06	328057	313520	363537	914183	968590	869591	108555	115747	120007	1.77733e+06	1.73672e+06	1.95988e+06	454311	381226	502400	539715	527016	C17787
pmb3072	481.14	319.3	482.142	C22H26O12	[M-H]-	3-O-p-Coumaroylshikimic acid-O-glucoside	Phenolic acids	Phenolic acids	-	2	3.10971e+06	3.37539e+06	3.40826e+06	7.14181e+06	5.95704e+06	7.24986e+06	644710	654749	695242	1.02451e+07	9.88487e+06	1.02871e+07	1.73083e+06	1.71404e+06	1.77252e+06	1.57005e+06	1.48081e+06	1.50855e+06	2.61086e+06	2.72806e+06	2.58026e+06	1.25939e+06	1.21955e+06	1.27762e+06	528647	588594	530835	752657	732568	679036	2.49723e+06	2.48534e+06	2.51888e+06	2.04979e+06	2.92443e+06	2.34517e+06	2.36288e+06	2.28549e+06	-
Wdtp002642	371.17	353.15	370.163	C18H26O8	[M+H]+	3,4,5-Trihydroxy-6-[1-(4-methoxyphenyl)pentan-3-yloxy]oxane-2-carboxylic acid	Phenolic acids	Phenolic acids	-	2	120470	48420.8	126394	163484	168208	149433	96392.2	68213.6	110409	147524	135530	118323	133456	117753	102917	121670	104988	139633	116734	193986	110882	13044.4	112309	178157	151243	196108	210922	48885.9	125270	45274.7	154675	149714	166492	124673	125971	143998	100877	110979	-
Hmsn002598	301.09	139.04	302.1	C13H18O8	[M-H]-	Salirepin	Phenolic acids	Phenolic acids	26652-12-0	2	478783	525329	728356	475935	539238	494786	371804	275867	329465	899326	956305	1.14402e+06	156082	168707	165281	213367	235090	200042	731949	847032	688970	812814	924338	874209	453619	517508	517838	171467	150767	165633	438306	436340	368726	422021	537090	429014	536561	414447	-
Waln000646	357.08	195.05	358.09	C15H18O10	[M-H]-	1-O-Caffeoyl Galactonic Acid	Phenolic acids	Phenolic acids	-	2	80653	92700	84643.5	94862.3	95157.7	130947	58768.7	45196	45884.4	69721	61781.6	64742.6	53631	48450.6	47511.2	67577.1	72188.1	61004.4	70689.7	72313.4	94324.4	54508	49118.4	59454.2	48165	49476.2	48574	39077.8	37996.3	37177.7	33937.6	49748.6	44416.9	58878.7	64396.2	44317.6	54175.5	53164.3	-
Zbsp005030	463.12	331.08	462.116	C22H22O11	[M+H]+	Tricin-5-O-arabinoside	Flavonoids	Flavones	-	1	336768	407652	404233	78033.4	106258	132847	325375	34457.9	336473	20005	31278.9	11166	545147	743147	797554	21763.3	25673	96462.7	384704	375652	284489	53278.6	55015	75382.7	589789	592537	743546	76192.7	47348.6	52306.8	42673.2	67889.4	67769.7	223178	268884	193235	268474	232388	-
Lmzp004885	331.08	315.05	330.074	C17H14O7	[M+H]+	Tricin (5,7,4'-Trihydroxy-3',5'-dimethoxyflavone)	Flavonoids	Flavones	520-32-1	1	508124	550569	484307	2.31498e+06	2.45471e+06	2.25532e+06	211938	228424	231255	942733	828985	896155	1.23295e+06	1.12705e+06	1.22141e+06	816007	862790	828952	3.1617e+06	2.93171e+06	3.10653e+06	2.3895e+06	2.60068e+06	2.62334e+06	2.66617e+06	2.62599e+06	2.75991e+06	309500	295138	308838	9.09753e+06	8.75636e+06	8.91466e+06	1.55687e+06	1.77691e+06	1.90934e+06	2.16608e+06	2.16654e+06	C10193
Zmxp004480	625.18	301.07	624.169	C28H32O16	[M+H]+	Chrysoeriol-7-O-gentiobioside	Flavonoids	Flavones	-	3	653450	650483	658705	1.21324e+06	2075015	1.02987e+06	416122	449178	433682	347973	387404	298209	760260	821960	813042	1.38082e+06	1.3251e+06	1.37358e+06	487036	524046	571972	422651	448521	464016	900037	810858	933893	221804	184183	243721	628900	648144	747922	557664	633110	587726	604086	780916	-
Wbtp005759	303.05	303.05	302.043	C15H10O7	[M+H]+	1,2,5,7,8-pentahydroxy-3-methylanthracene-9,10-dione	Flavonoids	Other Flavonoids	-	3	1.03517e+07	1.20292e+07	1.1598e+07	8.50971e+06	8.67002e+06	8.60966e+06	1.0445e+07	1.02003e+07	1.09775e+07	1.04006e+07	9.79014e+06	1.065e+07	3.39558e+07	3.52541e+07	3.75957e+07	1.49089e+07	1.33854e+07	1.46405e+07	8.5991e+06	9.6415e+06	9.17033e+06	6.23844e+06	5.90982e+06	6.09343e+06	8.17752e+06	7.36174e+06	8.50341e+06	9.53503e+06	9.69659e+06	9.81781e+06	7.32378e+06	7.2683e+06	7.73933e+06	9.14118e+06	1.02436e+07	1.19329e+07	1.28109e+07	1.24566e+07	-
Zmhp002730	627.16	303.05	626.148	C27H30O17	[M+H]+	6-Hydroxykaempferol-6,7-O-Diglucoside*	Flavonoids	Flavonols	-	1	4.19268e+06	3.11506e+06	4.56902e+06	1.03917e+07	1.01382e+07	1.58721e+07	2.59319e+06	2.83244e+06	1.96279e+06	2.57838e+07	1.58819e+07	1.81003e+07	2.08042e+07	1.80061e+07	1.30739e+07	1.13729e+07	1.49217e+07	1.68445e+07	1.04753e+07	8.34144e+06	7.5308e+06	1.56337e+07	1.55089e+07	1.43703e+07	2.19784e+06	4.31877e+06	3.40626e+06	2.19564e+07	1.87551e+07	1.61796e+07	2.8598e+06	3.27296e+06	1.93136e+06	1.39106e+07	1.4609e+07	9.92929e+06	1.30649e+07	1.31551e+07	-
MWSmce264	153.06	123.05	154.063	C8H10O3	[M-H]-	Hydroxytyrosol	Phenolic acids	Phenolic acids	10597-60-1	2	1.68294e+06	1.64672e+06	1.667e+06	1.75414e+06	1.70986e+06	1.78921e+06	1.3093e+06	1.39752e+06	1.08962e+06	559603	465957	493381	266605	283211	280219	609996	600668	483270	1.64622e+06	1.91428e+06	2.05952e+06	441213	373534	393537	741554	737081	853877	584246	608159	619966	2.37443e+06	2.10306e+06	2.66924e+06	937569	948945	1.28695e+06	1.01801e+06	1.1461e+06	-
Zmln000668	493.12	169.01	494.127	C19H26O15	[M-H]-	Monogalloyl-diglucose	Phenolic acids	Phenolic acids	-	3	244677	329747	315533	278409	228718	192111	200884	226409	221575	410603	385258	392758	629213	562248	638199	384094	403716	368335	377082	332231	360955	268334	275843	289609	303497	17678.5	300251	568907	497342	519755	408088	342158	397630	280522	321693	381377	384309	392329	-
Cmzn005999	449.11	287.06	450.116	C21H22O11	[M-H]-	Dunalianoside B*	Phenolic acids	Phenolic acids	-	1	1.83979e+07	1.89234e+07	1.98937e+07	6.37705e+06	6.88687e+06	6.54347e+06	1.39723e+07	1.33667e+07	1.30038e+07	1.09492e+07	1.05798e+07	9.84109e+06	5.76058e+06	4.98178e+06	5.31788e+06	1.05181e+07	1.05048e+07	9.87862e+06	7.2152e+06	7.51716e+06	7.78738e+06	3.80992e+06	3.67938e+06	3.65705e+06	3.60923e+06	3.99605e+06	3.77454e+06	5.59658e+06	5.26638e+06	5.27519e+06	6.05915e+06	5.59204e+06	5.92886e+06	5.6329e+06	8.1945e+06	6.47602e+06	6.487e+06	6.934e+06	-
MWSmce454	151.04	65.04	152.047	C8H8O3	[M-H]-	3,5-Dihydroxyacetophenone	Phenolic acids	Phenolic acids	51863-60-6	3	136281	178496	189070	150016	167540	122033	146762	141263	150586	251275	212753	192168	158080	189710	167528	163858	169944	154671	106433	124051	123053	117568	123030	123524	102884	128752	105675	108222	116285	132095	170005	143463	193613	138890	148468	149501	152747	105720	-
Zbpp002351	317.06	153.02	316.058	C16H12O7	[M+H]+	Isorhamnetin; 3'-Methoxy-3,4',5,7-Tetrahydroxyflavone	Flavonoids	Flavonols	480-19-3	2	209915	191107	205298	379631	407750	413030	251150	205251	215616	379134	405385	419849	538572	517743	546241	121733	108713	122456	66313.3	58846.8	68981	95089.3	117553	79887.7	361036	340764	388075	108188	149436	118787	168502	141683	209357	195760	223522	255686	273659	274340	C10084
Lmmp002560	641.13	303.05	640.128	C27H28O18	[M+H]+	Quercetin-3-O-(2''-O-glucosyl)glucuronide	Flavonoids	Flavonols	-	2	6354.13	14624.1	22244	144701	127604	134781	51825.1	61293.6	16841.4	431082	545604	401642	448433	494988	485523	305202	403465	418388	75609.4	72437	77185.4	101366	115135	75642.1	43537.8	10980	29682.3	205658	139444	101653	46923.8	54693	58165.4	106542	154949	148073	149690	149120	-
Zmdn003762	533.19	311.11	534.195	C23H34O14	[M-H]-	Isosyringinoside	Lignans and Coumarins	Lignans	152686-85-6	2	87212.9	113890	94850.6	102675	99880.5	87544.5	28745.7	31736.4	28106.7	166845	161728	134777	65707.9	62839	60358.7	34732.4	45063.8	41261.5	116169	118642	109109	49488	54578.6	46316.9	23749.3	32080.2	33854.9	3387.34	4967.83	3386.96	16285.9	8470.1	14486.2	50003.8	55029	70358.7	60763.4	52561.1	-
mws1075	177.05	121.06	176.047	C10H8O3	[M+H]+	7-Methoxycoumarin	Lignans and Coumarins	Coumarins	531-59-9	3	664129	646253	578410	31262.7	57234	51576.1	32649.5	44042.2	40183.6	84941.1	72362.4	74699.1	27387	53964.4	50407.7	75883	68849.1	57810.7	105271	52743	99797.9	122421	150613	167050	49350	42926.6	43380.5	69850	91698.1	79509.1	91618.3	88611.7	107356	114815	103456	116587	134585	146931	C09268
MW0130930	161.02	85.03	162.032	C9H6O3	[M-H]-	3-Hydroxycoumarin	Lignans and Coumarins	Coumarins	939-19-5	3	1.50447e+06	1.61511e+06	1.38692e+06	1.36746e+06	1.40937e+06	1.26323e+06	1.79985e+06	1.47447e+06	1.62046e+06	1.60675e+06	1.77742e+06	1.6123e+06	2.12096e+06	1.86448e+06	1.3158e+06	1.8345e+06	1.83245e+06	1.65181e+06	2.00148e+06	1.83892e+06	1.94249e+06	1.55093e+06	1.39405e+06	1.47905e+06	1.69172e+06	1.55817e+06	2.06613e+06	1.46412e+06	1.50972e+06	1.5043e+06	1.7263e+06	1.79933e+06	1.82207e+06	1.73211e+06	2.06114e+06	1.52679e+06	1.53847e+06	1.50323e+06	-
MWSHC20189	357.13	151.04	358.142	C20H22O6	[M-H]-	Epipinoresinol	Lignans and Coumarins	Lignans	24404-50-0	2	100076	84487.9	102395	65117	63789	57640.8	62938.6	95204.1	87362.6	51422	53528.8	65842	81180.1	56983.9	63414.6	115127	214979	96144.7	143445	131419	126601	66488.8	56449.7	84412.5	89689.2	76824.3	83733.1	151587	100230	99249	102415	100795	94772.8	72077	61524.9	73384.3	84440.8	88582	-
pmp000013	507.15	345.09	506.142	C24H26O12	[M+H]+	Eupatilin-7-O-glucoside*	Flavonoids	Flavones	-	1	478730	595398	635184	796368	830530	647118	406383	362964	343429	4.06374e+06	3.82936e+06	3.97571e+06	1.11763e+07	1.12996e+07	1.04698e+07	982811	978574	1.01515e+06	674440	387755	406856	3.27279e+06	2.90565e+06	3.37857e+06	1.00481e+07	1.04764e+07	1.0061e+07	1.1184e+06	1.2122e+06	1.17352e+06	2.12371e+06	2.16011e+06	2.18547e+06	2.64785e+06	2.5513e+06	2.39065e+06	3.26445e+06	3.20694e+06	-
Labn006458	461.11	169.01	462.116	C22H22O11	[M-H]-	Cinnamoyl gallic acid-3-O-β-D-glucoside*	Phenolic acids	Phenolic acids	-	3	239645	272274	272183	158555	158892	145584	148376	155538	163237	102691	123715	128165	103723	108917	96638.3	79750.6	80489.7	75654.1	201018	295563	264055	10947.5	14689.9	11412.1	75767.1	80657.9	85533.4	33850.5	41333.1	34575.7	78953	75051.4	90691.5	78894.5	113902	104602	113754	111136	-
Lmfn005487	380.99	301.04	382	C15H10O10S	[M-H]-	Quercetin-3-O-Sulfonate	Flavonoids	Flavonols	60889-05-6	3	39083.2	43884.6	34191.6	61979.3	45534.4	46976.3	58082.9	40923.7	42360.8	111566	112300	112368	121736	86482.4	130497	52238.7	62159.1	61979.3	29302.6	34255.4	24940	44938.5	38105.6	42913.7	26349	92241.9	29044.1	75471.1	78514.1	72057.4	54564.8	63034.4	51753.1	69354.1	46878.2	57427.2	54632.1	55965.5	C00616
Lcyp000676	355.1	163.04	354.095	C16H18O9	[M+H]+	Isoscopoletin-β-D-glucoside*	Lignans and Coumarins	Coumarins	20186-29-2	1	2.12756e+06	2.22267e+06	2.20746e+06	2.99702e+06	3.11012e+06	3.85953e+06	835467	1.20664e+06	572947	5.16493e+06	6.93881e+06	1.07947e+07	5.34338e+06	3.65526e+06	2.55387e+06	312112	309298	480836	839620	1.22443e+06	1.44747e+06	3.67224e+06	1.84987e+06	5.0911e+06	2.59352e+06	4.68091e+06	3.70389e+06	1.68793e+06	2.4577e+06	1.35426e+06	1.33595e+06	1.40426e+06	1.62859e+06	1.79154e+06	1.69775e+06	2.33434e+06	1.74743e+06	2.1189e+06	-
Lajp002810	593.13	287.06	592.122	C30H24O13	[M+H]+	Procyanidin A4	Flavonoids	Flavanols	111466-29-6	2	1.74144e+07	1.80997e+07	1.87616e+07	9.66082e+06	7.92797e+06	1.04833e+07	2.87908e+07	2.49854e+07	2.67822e+07	1.10112e+07	1.13329e+07	1.16854e+07	2.1338e+07	2.12722e+07	2.08141e+07	2.92494e+07	3.16618e+07	2.96577e+07	1.10254e+07	1.19684e+07	1.18081e+07	1.38639e+07	1.32086e+07	1.3169e+07	2.04113e+07	2.02971e+07	2.08448e+07	2.11599e+07	2.14267e+07	2.06613e+07	1.37576e+07	1.45732e+07	1.54692e+07	1.33134e+07	1.86963e+07	1.9454e+07	1.85238e+07	1.91454e+07	-
Wagp007665	347.08	332.05	346.069	C17H14O8	[M+H]+	3,3',4',5'-Tetrahydroxy-5,7-Dimethoxyflavone*	Flavonoids	Flavones	-	3	739284	775856	776507	343309	418650	412361	624819	589089	680024	701696	720330	739947	556467	625477	622677	357265	367788	307229	222769	255767	271557	620710	519533	631754	717415	730181	750020	768326	638580	634667	590596	596756	593107	532474	466287	576176	635294	676412	-
Lmmp010562	391.28	149.02	390.277	C24H38O4	[M+H]+	Diisooctyl Phthalate*	Phenolic acids	Phenolic acids	27554-26-3	1	107357	111001	125024	112367	134096	95000	134193	103680	91495.2	103950	132265	124843	120032	127581	156549	104475	86265.3	107429	123146	148551	143113	156010	116881	76404.9	113108	101355	174053	162480	135055	156509	115536	118512	164503	133663	103699	122116	151973	117552	C14577
Hmgp001902	477.14	315.09	476.132	C23H24O11	[M+H]+	Pectolinarigenin-7-O-glucoside	Flavonoids	Flavones	-	3	996263	1.10374e+06	971950	381101	480230	413835	1.4975e+06	1.57329e+06	1.35865e+06	80223.9	117802	116848	5.92718e+06	5.49843e+06	5.09172e+06	632888	626175	712040	2.48574e+06	2.37585e+06	2.5373e+06	2.81582e+06	3.08147e+06	2.75252e+06	5.99943e+06	4.72939e+06	5.73742e+06	721316	922885	663390	502712	154011	475779	1.38436e+06	1.55648e+06	1.90152e+06	1.88414e+06	1.95039e+06	-
pme3443	207.07	192.04	208.074	C11H12O4	[M-H]-	Sinapinaldehyde	Phenolic acids	Phenolic acids	4206-58-0	1	3.13062e+06	3.08609e+06	3.06514e+06	188379	189519	189687	280479	264248	251212	100245	150064	140648	109621	90872.3	106911	2.11651e+06	2346071	2.25795e+06	895796	783510	888024	57450.2	53082.1	60089.5	174412	216073	210979	120463	112614	120986	126734	129372	151227	528663	708833	522536	529559	526787	C05610
Lajp005898	523.14	361.1	522.137	C24H26O13	[M+H]+	5,8,3'-trihydroxy-6,7,4'-trimethoxyflavone-8-O-β-D-glucoside*	Flavonoids	Flavones	-	2	1.69857e+06	2.23761e+06	2.55814e+06	377012	426258	411170	99534.2	144270	146298	1.68721e+06	1.92038e+06	1.89451e+06	3.24118e+06	3.96038e+06	3.27585e+06	783111	743204	719019	371793	347270	429372	2.25379e+06	2.43523e+06	2.33736e+06	828124	696546	788298	1.08603e+06	1.13518e+06	1.2827e+06	933246	889114	910573	1.10077e+06	1.12243e+06	1.31381e+06	1.39847e+06	1.54885e+06	-
Wasn003938	283.08	121.03	284.09	C13H16O7	[M-H]-	Benzoyl-Beta-D-Glucoside	Phenolic acids	Phenolic acids	-	1	147243	107278	138201	911721	1.08007e+06	758830	189491	143397	165754	202996	271296	155227	177351	132415	172489	555573	419291	442403	673196	945235	837776	125951	128915	94801.2	134452	169734	194447	82318	85470.6	52560.8	107629	114336	129831	375850	301400	389123	315756	277005	-
MEDP2111	315.12	245.08	314.115	C18H18O5	[M+H]+	2'-Hydroxy-4,4',6'-trimethoxychalcone	Flavonoids	Chalcones	3420-72-2	3	20327.3	16483.1	14234.6	20489	19431.1	22530.8	17593.4	16458.9	17836.2	23795	22276.5	20790	22596.1	23577	21788.5	15444.9	17988.3	14259.8	19738.3	18609.1	21206.9	21092.6	22230.5	27343.7	23522.2	20599.7	20941.7	22259.8	20935.8	21403.9	25641.1	21925.7	19320	19199.7	20559.1	23756.5	22987.9	27883.9	-
mws1068	285.04	151	286.048	C15H10O6	[M-H]-	Kaempferol (3,5,7,4'-Tetrahydroxyflavone)	Flavonoids	Flavonols	520-18-3	3	9	9	9	56377.3	58212.6	46164.6	47580.9	24174.6	10011.4	9743.87	12202	24572	9	9	9	21956	8239.73	23142.5	12000.1	12912.9	11525.1	9	9	9	24621.6	20100.4	52892.7	23155.8	8398.3	19021.7	40095.1	31541.4	28286.5	28526	40409.2	29707.8	37117.2	34963	C05903
Ladn007057	257.08	121.03	258.089	C15H14O4	[M-H]-	2-hydroxy-3,4-dimethoxy benzophenone	Phenolic acids	Phenolic acids	-	2	31966	37207.2	34125	22379.4	22065.8	22655.4	418982	515615	474465	21817	14378.2	27295.5	81895.7	77334.2	63101.3	60587.6	56217.4	59367.8	86577.1	86955.6	89905.4	76559.7	100831	77813.8	1.0161e+07	1.01587e+07	1.00455e+07	256101	252212	240916	1.13682e+06	1.17713e+06	1.16907e+06	1.17165e+06	1.54505e+06	1.09405e+06	1.18172e+06	1.15001e+06	-
Lmxn007955	359.08	329.03	360.084	C18H16O8	[M-H]-	Sudachitin	Flavonoids	Flavones	4281-28-1	1	105487	115452	138734	328663	330881	311592	72851.2	151601	233014	920542	1.30223e+06	1.09807e+06	599461	626411	187504	905807	852415	543118	3.96254e+06	948481	1.94019e+06	842193	678860	651544	2.40808e+06	1.7941e+06	2.4763e+06	168956	209889	230207	2.24275e+06	2.88139e+06	2.17804e+06	1.37557e+06	1.21635e+06	968085	1.44735e+06	1.29365e+06	-
Lmdp002969	481.1	319.06	480.09	C21H20O13	[M+H]+	Myricetin-3-O-galactoside*	Flavonoids	Flavonols	15648-86-9	1	5.90328e+06	5.87083e+06	9.14366e+06	5.9539e+06	4.86716e+06	3.63493e+06	4.32019e+06	3.83378e+06	9.18595e+06	1.59907e+07	1.1791e+07	1.30603e+07	2.14232e+07	1.32339e+07	1.56203e+07	2.21858e+07	1.48865e+07	2.40247e+07	1.36081e+07	7.41491e+06	1.31121e+07	2.17725e+07	1.44715e+07	2.87685e+07	7.41529e+06	1.83259e+07	1.4083e+07	2.46366e+07	1.74731e+07	1.11018e+07	9.79137e+06	1.27124e+07	1.20102e+07	1.53913e+07	1.62002e+07	1.2559e+07	1.13231e+07	1.32341e+07	-
NK10264324	127.04	81.03	126.032	C6H6O3	[M+H]+	Phloroglucinol; 1,3,5-Benzenetriol	Phenolic acids	Phenolic acids	108-73-6	3	2.37586e+06	2.60978e+06	332543	1.17807e+06	1.01817e+06	1.45807e+06	1.86861e+06	2.03597e+06	1.87625e+06	2.20469e+06	2.16324e+06	2.53177e+06	3.05729e+06	3.1914e+06	3.27168e+06	3.91515e+06	3.92473e+06	2.80112e+06	2.30944e+06	2.02397e+06	2.36277e+06	1.95127e+06	1.86667e+06	1.73771e+06	1.98058e+06	2.19733e+06	1.85566e+06	3.26604e+06	3.25716e+06	621678	1.41988e+06	487528	1.4765e+06	2.20703e+06	2.32727e+06	2.74253e+06	2.62904e+06	3.19223e+06	C02183
NK10253223	168.06	94.06	167.058	C8H9NO3	[M+H]+	2-Amino-3-methoxybenzoic acid	Phenolic acids	Phenolic acids	3177-80-8	3	136337	147791	152755	142271	135686	135534	157929	144873	169988	108254	127026	100963	102059	102894	100818	137716	148317	144808	129073	124714	113590	125435	110947	129163	92773.2	112556	118480	104032	109997	124634	119749	122474	162146	132598	96345	119168	110845	93136.7	C05831
mws4193	167.07	121.03	168.079	C9H12O3	[M-H]-	Homovanillic alcohol; 4-Hydroxy-3-methoxyphenethanol	Phenolic acids	Phenolic acids	2380-78-1	3	30344.8	50378.4	79597	131811	144494	129187	190848	204906	171384	229060	93987.8	226212	255612	228637	137190	114913	112901	44530.5	156341	138956	138790	156181	109594	127033	85030	121371	30645.6	194065	173947	114013	93990.3	126846	112155	158685	170539	113124	151355	141208	-
Ladn001231	411.02	241	412.031	C13H16O13S	[M-H]-	3,5-dihydroxy-4-{[(2s,3r,4s,5s,6r)-3,4,5-trihydroxy-6-[(sulfooxy)methyl]oxan-2-yl]oxy}benzoic acid	Phenolic acids	Phenolic acids	-	1	2.10256e+07	2.09874e+07	2.14193e+07	5.93067e+06	6.0867e+06	6.08254e+06	2.50161e+07	2.4727e+07	2.64389e+07	1.01241e+07	1.07615e+07	1.12696e+07	2.54374e+07	2.68958e+07	2.6205e+07	3.77358e+07	3.66493e+07	3.82929e+07	2.75589e+07	2.46899e+07	2.74619e+07	3.85953e+07	3.94386e+07	4.23273e+07	3.49506e+07	3.41228e+07	3.88413e+07	3.78597e+07	3.91594e+07	3.82001e+07	1.57723e+07	1.60687e+07	1.66988e+07	2.90793e+07	1.93427e+07	2.74145e+07	2.67682e+07	2.46033e+07	-
Lssp210437	301.07	286.05	300.063	C16H12O6	[M+H]+	3'-O-methylorobol*	Flavonoids	Isoflavones	36190-95-1	3	2.15318e+06	2.33271e+06	2.2657e+06	694005	694458	697165	796088	807244	881090	714057	627930	765159	2.60747e+06	2.37014e+06	2.69019e+06	2.78685e+06	3.04288e+06	2.87861e+06	927465	912272	1.03364e+06	1.23803e+06	1.37843e+06	1.29776e+06	2.81943e+06	2.96261e+06	3.11546e+06	384511	346627	353176	2.11006e+06	2.02304e+06	2.06825e+06	1.11229e+06	1.27115e+06	1.3616e+06	1.58649e+06	1.58362e+06	-
Zmgn004894	151.04	136.02	152.047	C8H8O3	[M-H]-	Methyl 4-hydroxybenzoate	Phenolic acids	Phenolic acids	99-76-3	3	122199	141405	132864	81078.6	81302.1	53671.5	124853	112582	128086	45304.7	48005.8	35498.2	49621.4	44111.1	40550.4	35212.1	51212.4	46021.1	56083.6	58225	48894.1	43752.2	37755	43750.2	52283.9	55552.7	50160	36342.9	39172.4	33190.4	56567.4	52321.2	62032.7	39102.6	60030.4	52118.1	49943.3	52070.8	-
Zmxp003107	611.16	287.06	610.153	C27H30O16	[M+H]+	Luteolin-7,3'-di-O-glucoside*	Flavonoids	Flavones	52187-80-1	3	1.24445e+06	1.2575e+06	1.16591e+06	2.16459e+06	2.10307e+06	1.59459e+06	1.16723e+06	1.26839e+06	1.09541e+06	1.75144e+06	1.23983e+06	1.94759e+06	1.12052e+06	960893	869879	952149	1.05735e+06	978939	1.17907e+06	1.98819e+06	1.50419e+06	1.01433e+06	897294	708430	1.05455e+06	1.93931e+06	1.4425e+06	1.00267e+06	1.05748e+06	1.1293e+06	1.26401e+06	960491	1.37209e+06	1.46018e+06	1.19094e+06	1.22171e+06	1.0698e+06	1.00017e+06	-
Jmgn005927	287.06	125.03	288.063	C15H12O6	[M-H]-	2-hydroxynaringenin*	Flavonoids	Flavanones	-	2	153028	254560	640694	1.00633e+06	973370	1.07702e+06	838486	851823	953738	1.48598e+06	1.37658e+06	625586	1.37203e+06	1.32118e+06	1.1449e+06	4.14816e+06	3.91214e+06	4.17405e+06	545393	686547	546491	369275	367209	362715	496405	268085	168376	1.26415e+06	1.22363e+06	1.19115e+06	1.90166e+06	1.94634e+06	1.81925e+06	1.27598e+06	1.65045e+06	1.28715e+06	1.29692e+06	1.11226e+06	-
MWSmce499	685.27	523.22	686.279	C32H46O16	[M-H]-	Secoisolariciresinol diglucoside	Lignans and Coumarins	Lignans	158932-33-3	3	7641.81	6756.75	7657.2	97035.2	84661.8	81523	177873	184087	191470	66183.9	59424	64833.6	178334	214240	162588	91352.3	75184.2	108908	139143	125846	147617	148750	113979	145903	227351	265292	261699	320564	287021	277006	130626	113472	114374	122038	125180	116146	161706	115731	-
mws0042	305.07	169.01	306.074	C15H14O7	[M-H]-	Epigallocatechin	Flavonoids	Flavanols	970-74-1	1	43321	45672.9	49985	46602.9	34975	41311.9	59677.4	62685.5	62034.5	55593.5	44948.5	52609.7	43304.7	41290.9	53282.4	110870	99255.1	97907.3	64919.8	55314.1	60265.8	66894.5	62633.8	64574.1	71951	65386.4	72606.9	62279.3	58248.1	64500.8	84566	80620.2	71166.7	71198.4	51289.3	70173	74885.7	77521.4	C12136
MWSHY0017	273.08	153.02	272.068	C15H12O5	[M+H]+	Naringenin (5,7,4'-Trihydroxyflavanone)*	Flavonoids	Flavanones	480-41-1	2	940201	1.02899e+06	986494	2.72128e+06	2.57088e+06	2.71358e+06	1.29801e+06	1.27208e+06	1.51016e+06	1.5968e+06	1.56999e+06	1.5488e+06	4.12853e+06	4.17326e+06	4.25268e+06	6.91609e+07	6.80677e+07	7.0584e+07	1.93176e+06	2.11448e+06	2.14585e+06	668757	730825	767145	1.24987e+06	1.19628e+06	1.22953e+06	4.8428e+06	5.59949e+06	5.1158e+06	1.18506e+07	1.13328e+07	1.05714e+07	6.44617e+06	6.27816e+06	8.17827e+06	8.41867e+06	8.68348e+06	C00509
MWS20155	361.09	163.04	360.084	C18H16O8	[M+H]+	Rosmarinic acid	Phenolic acids	Phenolic acids	537-15-5	2	144437	173562	81695	43116.3	42881	23249.5	150277	146103	162923	66685	47358.8	52281.7	55015	38345	42455.3	51589.6	41966.6	29758.8	79249.8	95941.8	49653.8	20735.4	25005	9762.21	47118.2	71690	61457.2	41680	35158.3	55015	26675	48010.9	75299.7	58597.5	62116.5	61081.8	75818.5	50015	C01850
mws0025	125.02	79.02	126.032	C6H6O3	[M-H]-	Pyrogallol	Phenolic acids	Phenolic acids	87-66-1	3	38995.4	36751.6	42818.8	70217.4	67033.7	58161.1	57662.2	61961.2	56345.3	76739.9	68110.4	57357.9	46819.8	57609.4	63374.7	52818	45727.1	53888	87282.9	64243	69903.8	58073.6	47746	57815.8	69310.4	78932.4	59638.7	76733.9	79640.7	70369.1	67295.5	77705.1	95937.4	68014.1	68426.7	78417.7	50606.4	70489	C01108
Smbp006069	223.06	190.03	222.053	C11H10O5	[M+H]+	5,7-dimethoxy-8-hydroxycoumarin	Lignans and Coumarins	Coumarins	-	3	886586	668804	957216	334763	350630	223897	154313	157706	131773	5680.61	10866.3	13436.8	14968.9	9300.88	10709.4	29812.4	38111.5	33646.8	86502.1	96797.8	98141.2	13046.2	12363.7	10747.2	184826	264154	127650	3615.78	2809.39	1889.02	80276.9	99452.7	106231	184934	141863	131562	185152	162767	-
Lmhn003801	531.12	337.06	532.122	C25H24O13	[M-H]-	Feruloylsinapoyltartaric acid	Phenolic acids	Phenolic acids	-	2	47381.1	62694.9	54793.3	72726.1	64005.5	67167.7	3952.59	15082.3	6548.19	58392.9	50114.8	59452.1	20660.8	15694.8	13631.3	22619.3	24507.6	28710.3	17230.5	13196.6	12280	7539.81	8390.43	13306.6	27499.4	20815.8	25706.2	16824.4	16189.6	14717.9	16203.1	22734.5	21716.5	21997.7	26280.3	23026.9	31381.7	29412.6	-
Lmsn004322	503.12	179.03	504.127	C24H24O12	[M-H]-	1,6-Di-O-caffeoyl-β-D-glucose*	Phenolic acids	Phenolic acids	-	3	1705155	1678170	1459110	266160	254182	236905	90035	103375	46117.9	161783	176333	115610	20005	35010	26675	9	9	9	283154	358585	429038	23436.6	8220.35	19895.5	9	9	9	9	9	9	69288.2	30847.1	35061.6	94881.8	147815	125380	127425	126968	-
mws0444	152.04	108.05	153.043	C7H7NO3	[M-H]-	3-Aminosalicylic acid	Phenolic acids	Phenolic acids	570-23-0	3	81203.3	81242.2	72709.2	54783.2	59102.9	51585.7	54397.3	60255.4	77422.3	56293.1	49667.9	57278.6	71726.2	65672.1	56745.8	52261.5	39569.6	44546.2	32804.9	40633.7	28912	54143.9	71829	69713.2	35719.3	39121.9	34612.9	31172.6	35867.3	27169.2	24014.2	27266.5	28459.8	53387.1	55995.8	41100.3	50811.5	39595.7	-
Hmgp003163	347.08	332.05	346.069	C17H14O8	[M+H]+	3,3',5,7-Tetrahydroxy-4',6-Dimethoxyflavone; (Laciniatin)*	Flavonoids	Flavonols	74161-28-7	3	796235	814951	912714	393205	335641	362261	715077	595498	605968	685219	665979	688272	624883	627413	714809	420587	433700	370753	314659	321451	301557	598744	621268	641295	703523	796308	704992	909840	889145	921963	706306	644269	677116	443157	479677	564420	629391	625180	-
Wagp006511	359.11	344.09	358.105	C19H18O7	[M+H]+	7-Demethyltangeretin	Flavonoids	Flavones	73213-66-8	3	18612.5	21275.2	10949.5	82770.6	89699.4	93177.2	11274.8	14558.9	10698.3	17839.6	26327	34322.6	601697	639669	541224	2754.71	2751.38	5575.36	10005	10493.3	5120.07	98645.2	64869.6	77847.7	66607.2	67537.3	32935.5	18434.8	26967.5	49628.8	30916.4	13530.4	17665.5	64595.4	60962.7	82592.8	81614.1	61872.6	-
mws0987	161.06	115.05	160.052	C10H8O2	[M+H]+	6-MethylCoumarin	Lignans and Coumarins	Coumarins	92-48-8	3	78471.7	94885.8	97605.6	38377	39080.8	62955.6	54603.4	48290.5	77028.4	53397.5	58671.8	65522.7	105724	94459.3	101021	83224	76097.9	94992.8	90368.7	100573	83550.1	67278.5	76487	59438.1	85474.4	96578.2	95508.2	64717.2	81188.2	83674	82807.5	57777.1	96306.2	84599.4	64716.1	56838.8	75964	66336.4	-
Lmsp004670	595.17	287.06	594.159	C27H30O15	[M+H]+	Kaempferol-3-O-glucoside-7-O-rhamnoside*	Flavonoids	Flavonols	2392-95-2	1	2.43708e+07	2.56651e+07	2.9613e+07	2.46037e+07	2.25454e+07	2.80506e+07	4.92178e+06	5.18365e+06	5.92979e+06	2.07543e+06	2.03788e+06	1.97112e+06	9	9	9	3.74497e+07	4.38734e+07	4.27317e+07	2.96278e+07	2.81966e+07	2.71272e+07	9	9	9	1.53176e+07	1.61156e+07	1.81673e+07	2.00376e+06	1.5507e+06	1.75128e+06	1.50887e+07	1.45542e+07	1.4804e+07	1.16604e+07	1.54063e+07	1.27583e+07	1.70615e+07	1.32888e+07	-
Cmmn005231	391.14	59.01	392.147	C20H24O8	[M-H]-	Massoniresinol; Vladinol A	Lignans and Coumarins	Lignans	96087-10-4	3	2.37844e+07	9.14932e+06	2.43382e+07	3.40092e+07	3.70598e+07	3.73307e+07	1.95418e+07	1.91225e+07	1.96246e+07	2.69459e+07	3.93255e+07	2.43823e+07	3.19726e+06	1.91803e+06	3.23245e+06	4.66724e+06	4.03808e+06	5.36356e+06	4.02562e+07	4.21723e+07	4.04886e+07	1.01005e+07	1.58058e+07	1.86355e+07	1.86116e+07	6.81552e+06	1.77177e+07	9.61967e+06	9.71391e+06	5.06711e+06	3.87852e+07	4.937e+07	3.65613e+07	2.62715e+07	2.79552e+07	2.29142e+07	3.04526e+07	2.04729e+07	-
MWSmce301	191.03	173.02	190.027	C10H6O4	[M+H]+	Coumarin-3-carboxylic Acid	Lignans and Coumarins	Coumarins	531-81-7	3	32676.9	43188.1	30461.1	241875	97519	79769.5	199523	447375	233997	126884	133554	158574	110795	129101	110264	72579.3	94730.2	90909.7	142735	114500	137016	109697	136390	151217	428234	395588	378269	170716	164141	160732	314839	301641	338168	111931	125878	136886	161848	160090	-
Lmcp003402	479.12	317.06	478.111	C22H22O12	[M+H]+	Tamarixetin-3-O-glucoside (Tamarixin)*	Flavonoids	Flavonols	27542-39-8	2	532840	579831	896759	1.09578e+06	914185	1.10274e+06	384574	292679	776470	1.25762e+06	1.26196e+06	1595747	1.75039e+06	1.43749e+06	1.71005e+06	1.96353e+06	1.7835e+06	1.64706e+06	1.60129e+06	2.00823e+06	1.81355e+06	2.43195e+06	2.54444e+06	3.04893e+06	2.32169e+06	1.7492e+06	1.74014e+06	3.59392e+06	2.27597e+06	3.26547e+06	1.11372e+06	1.73374e+06	1.3593e+06	1.9967e+06	2.01256e+06	1.72558e+06	2.1633e+06	1.42945e+06	-
Jmbp005389	361.09	331.05	360.084	C18H16O8	[M+H]+	Thymonin (5,6,4'-Trihydroxy-7,8,3'-trimethoxyflavone)	Flavonoids	Flavones	76844-67-2	2	59898	60130.2	53186.4	329782	336511	348985	59800.9	61222.6	55459.7	206150	236997	247641	108852	114909	110563	160088	117045	135712	630380	657863	642223	190419	179253	206377	447382	520561	536377	57128.7	62196	70957.5	983021	990682	1.12748e+06	249328	249535	291538	357997	308700	C10191
MWSslk146	595.17	433.12	594.159	C27H30O15	[M+H]+	4'-O-Glucosylvitexin	Flavonoids	Flavones	38950-94-6	3	335359	267763	378606	608590	1.1501e+06	933592	1.26356e+06	1.45129e+06	1.33694e+06	469200	455474	483375	736283	655981	728225	1.0038e+06	1.77442e+06	1.29029e+06	1.94113e+06	3020030	1.25975e+06	630622	645190	661903	1.15024e+06	928553	977890	485586	551969	580904	666830	624123	485565	821452	676219	764609	1.02516e+06	860637	-
pme3083	164.04	120.05	165.043	C8H7NO3	[M-H]-	2-(Formylamino)benzoic acid	Phenolic acids	Phenolic acids	3342-77-6	3	195323	250081	173716	72107.9	159941	70937.1	98386.9	81461.9	119246	46868	39859.1	73252.6	93757	84114.7	226850	101945	210160	112659	155370	172220	128403	58583.7	76840.2	68544.1	203994	154309	184885	159903	120732	172784	48149.3	106674	87978.1	111715	89067.6	121396	128191	137111	C05653
Lhjp120712	531.11	369.06	530.106	C25H22O13	[M+H]+	Hydroxydaphnoretin glucoside	Lignans and Coumarins	Coumarins	-	1	8.62783e+06	1.16164e+07	1.02616e+07	4.34183e+06	4.15502e+06	4.30402e+06	6.03058e+06	5.44393e+06	8.54865e+06	4.69757e+06	6.83398e+06	4.3944e+06	6.20304e+06	6.28869e+06	6.94475e+06	5.52705e+06	4.14987e+06	4.27313e+06	5.88183e+06	4.45855e+06	6.09487e+06	1.01275e+07	8.76276e+06	7.79494e+06	8.94601e+06	6.32495e+06	7.57336e+06	1.01012e+07	1.09721e+07	1.13212e+07	1.04879e+07	1.0861e+07	1.07384e+07	6.6768e+06	5.95284e+06	6.049e+06	7.31808e+06	8.59205e+06	-
Lahp003986	435.13	273.08	434.121	C21H22O10	[M+H]+	3,4-Dihydro-4-(4'-hydroxyphenyl)-5,7-dihydroxycoumarin glucoside*	Lignans and Coumarins	Coumarins	-	3	1.42076e+06	1.66064e+06	1.77992e+06	446460	133400	411002	337095	423001	402522	309549	365996	350961	825990	603175	621826	783478	887429	862854	299215	473130	458221	482366	426918	614862	389149	376432	251058	376476	394256	450059	495112	642627	537093	425670	435562	528401	604867	573785	-
pmp000003	317.07	302.04	316.058	C16H12O7	[M+H]+	Nepetin (5,7,3',4'-Tetrahydroxy-6-methoxyflavone)*	Flavonoids	Flavones	520-11-6	1	421662	384775	425911	877775	937249	935420	354909	381796	412847	301459	254612	327105	844109	893233	879683	337432	334608	276490	427711	376896	411733	208453	226971	237756	741209	837743	731608	354922	396004	407470	446321	316156	462176	384391	435578	553646	527175	555064	-
Lmyp006951	331.08	273.04	330.074	C17H14O7	[M+H]+	5,8,4'-Trihydroxy-6,7-dimethoxyflavone	Flavonoids	Flavones	98755-25-0	3	88093.2	98507.8	93520.5	133771	133458	126030	97121.6	96262.6	99067.1	58503.7	72690.5	59917.4	167978	177741	177076	60012	57861.7	56087.1	40110	42744.1	26345.6	45179.8	45012.5	39182.6	191396	190538	207108	68624.8	69879.1	78751.8	76861.6	81073.7	78797.4	82629.4	78333.5	83037.6	111395	101950	-
Ladp004086	623.16	317.07	622.153	C28H30O16	[M+H]+	Glucosyl-[6''-(3-hydroxy-3-methylglutaryl)]-Isorhamnetin	Flavonoids	Flavonols	-	2	269507	253437	377911	293544	224502	115428	147033	145478	152412	329374	568035	435958	924522	565246	1.28415e+06	238487	922218	676193	151251	161414	105347	231628	431823	109833	249220	201307	156567	383642	394921	243169	307861	324506	372423	187137	273021	286852	262872	280661	-
Lmpn006208	461.11	315.05	462.116	C22H22O11	[M-H]-	8-Methoxykaempferol-7-O-rhamnoside*	Flavonoids	Flavonols	-	2	1.54363e+07	1.54657e+07	1.6736e+07	451064	422681	427489	9.63628e+07	9.55593e+07	9.83078e+07	1.31478e+06	1.39059e+06	1.19883e+06	1.05281e+06	1.17099e+06	840311	9.50426e+06	9.70349e+06	9.46899e+06	1.441e+07	1.37049e+07	1.41801e+07	225642	210502	210800	1.56682e+06	1.76043e+06	1.64284e+06	6.71072e+07	6.4045e+07	6.341e+07	385059	400208	297771	2.05523e+07	2.8753e+07	1.99709e+07	2.19114e+07	2.15079e+07	-
Hmhn000927	287.08	125.02	288.084	C12H16O8	[M-H]-	Phloroglucinol-1-O-β-D-glucopyranoside	Phenolic acids	Phenolic acids	-	1	1.04639e+07	1.04671e+07	7.39362e+06	686015	671431	569204	1.33102e+06	1.56427e+06	2.55211e+06	979706	897756	1.36481e+06	1.19741e+06	1.08457e+06	582476	3.40538e+06	2.66331e+06	2.84303e+06	4.92056e+06	6.613e+06	4.95251e+06	1.29615e+06	1.41947e+06	1.60526e+06	624078	915477	737172	5.07979e+06	5.52265e+06	4.93371e+06	794313	621989	615160	2.80587e+06	3.22109e+06	2.34184e+06	2.71664e+06	2.14934e+06	-
Lmbn002648	163.04	119.05	164.047	C9H8O3	[M-H]-	α-Hydroxycinnamic Acid*	Phenolic acids	Phenolic acids	5801-57-0	3	758284	817115	1.01279e+06	203607	198652	160442	911749	614996	862798	478145	455943	287155	1.07493e+06	1.57818e+06	1.08854e+06	1.32411e+06	936397	846533	1.0636e+06	930898	723301	358132	316513	258492	328906	416440	367731	844763	719491	696950	275585	276155	200792	493283	540617	678460	724508	665688	C02763
Zbtp004722	333.06	318.03	332.053	C16H12O8	[M+H]+	Mearnsetin	Flavonoids	Flavones	16805-10-0	2	5.69043e+06	6.3352e+06	6.38843e+06	2.76746e+06	2.82177e+06	2.46466e+06	3.35574e+06	3.09682e+06	2.74006e+06	1.14355e+06	1.21421e+06	1.18687e+06	4.45576e+06	4.32455e+06	4.76868e+06	677482	680809	609339	2.42875e+06	2.3087e+06	2.58032e+06	1.26198e+06	1.5345e+06	1.14697e+06	3.83466e+06	4.24557e+06	4.57269e+06	1.49312e+06	1.57906e+06	1.82321e+06	3.23979e+06	3.24053e+06	2.33324e+06	2.307e+06	2.2374e+06	3.04141e+06	2.82454e+06	3.20143e+06	-
pme2828	140.03	98.96	139.027	C6H5NO3	[M+H]+	4-Nitrophenol	Phenolic acids	Phenolic acids	100-02-7	3	2.99812e+07	2.91086e+07	3.1966e+07	2.74579e+07	2.80273e+07	2.39678e+07	1.5628e+07	1.76939e+07	1.70946e+07	1.72213e+07	1.87309e+07	2.16807e+07	3.46041e+07	3.55325e+07	3.58783e+07	3.71079e+07	3.60729e+07	3.54778e+07	1.94241e+07	1.92949e+07	1.95211e+07	2.35579e+07	2.32779e+07	2.37843e+07	2.00894e+07	2.08111e+07	1.90497e+07	3.04523e+07	2.88862e+07	3.1186e+07	2.41391e+07	2.59791e+07	2.54749e+07	3.31813e+07	2.33833e+07	2.69705e+07	2.3666e+07	2.37198e+07	C00870
Lmyn004515	207.06	177.02	208.074	C11H12O4	[M-H]-	3,4-Dimethoxycinnamic acid	Phenolic acids	Phenolic acids	2316-26-9	1	2.34191e+06	2.49578e+06	2.37385e+06	196042	125200	134013	159869	217788	173810	139321	132649	100262	83928.5	76761.3	59214.5	1.87102e+06	1.63224e+06	1.97761e+06	640273	630621	659525	64115.2	79064.5	57974.3	136830	133249	159531	87522.2	95857.4	96723.8	150332	97801.4	127309	308571	479025	379864	418134	438339	-
mws0014	193.05	134.04	194.058	C10H10O4	[M-H]-	Ferulic acid	Phenolic acids	Phenolic acids	537-98-4	3	498675	509474	430751	292264	243050	216367	489755	242556	412562	347726	266041	274982	206888	380894	170105	428176	440147	460617	138160	161352	168762	282064	340220	284037	339206	298860	292654	354121	310302	345047	170604	304354	311332	264644	344600	243729	275661	234146	C01494
mws0008	149.06	105.07	150.068	C9H10O2	[M-H]-	Hydrocinnamic acid	Phenolic acids	Phenolic acids	501-52-0	3	154521	175459	166993	315949	321008	340190	112058	55047.2	108367	147894	137371	133775	247881	231850	223361	36100.1	33649.1	77552.1	107925	117478	94604.7	129695	119645	139189	66901.8	27616.1	70425.4	13921	35090.8	20949	25751.1	22624.5	62512.3	111179	156290	109119	134259	115280	C05629
pmn001583	609.15	300.03	610.153	C27H30O16	[M-H]-	Quercetin-3-O-robinobioside	Flavonoids	Flavonols	52525-35-6	3	2.94448e+06	2.98868e+06	2.90182e+06	549170	561016	622847	146729	145721	131330	400161	383363	441661	144281	164159	149948	1.44241e+07	1.59458e+07	1.5407e+07	1.06107e+07	1.17351e+07	1.12577e+07	1.62304e+07	1.72394e+07	1.67468e+07	176089	181780	153346	1.25994e+07	1.25424e+07	1.16242e+07	293553	326737	341530	5.12535e+06	7.32197e+06	5.6704e+06	5.1975e+06	5.31973e+06	-
MWSmce221	193.05	91.05	192.042	C10H8O4	[M+H]+	5,7-Dihydroxy-4-methylcoumarin	Lignans and Coumarins	Coumarins	2107-76-8	2	714383	772343	727465	472455	326641	291113	276556	379776	304395	296130	300576	286710	283345	322302	314412	459032	217696	278311	441397	347892	422184	355120	336082	339554	351613	362589	391775	240579	387859	337184	327716	282053	293373	407255	385191	297800	451998	453812	-
Hmbp000568	415.12	235.05	414.116	C18H22O11	[M+H]+	Asperuloside	Phenolic acids	Phenolic acids	14259-45-1	3	76741.8	78196	95429.9	60075.8	126773	141483	60578.6	92794.1	92763.2	54139.6	40986.1	103376	126954	137670	129661	114779	130642	156689	78818.3	78676.1	81251.2	83944.1	61638.4	62917.1	102716	123586	109840	77964.8	88211.3	66275.6	131718	101850	123159	79429.7	80393.8	99631.4	104322	114387	C09769
MW0138164	275.09	107.05	274.084	C15H14O5	[M+H]+	Fisetinidol	Flavonoids	Flavonols	490-49-3	3	2.76203e+06	2.97557e+06	2.76304e+06	1.57346e+06	1.352e+06	1.44766e+06	2.35971e+06	2.40433e+06	2.5405e+06	1.06475e+06	1.18615e+06	1.12821e+06	1.19972e+06	1.38852e+06	1.33159e+06	1.23032e+07	1.17487e+07	1.23284e+07	2.41286e+06	2.17046e+06	2.26699e+06	1.15797e+06	1.31867e+06	1.25779e+06	507321	500276	515769	886930	958670	894461	2.36258e+06	2.4261e+06	2.34905e+06	1.35949e+06	1.89135e+06	2.018e+06	2.05429e+06	2.08888e+06	C09735
Lmhn001386	299.04	167.03	300.048	C12H12O9	[M-H]-	Vnilloyltartaric acid	Phenolic acids	Phenolic acids	-	3	69990.8	30269.1	272693	160791	178748	183088	463693	425622	454553	111796	36933.3	139785	51857.6	63681.7	56922.4	108790	38723.9	120454	139657	108329	149600	231001	233942	217454	70871.7	11033.2	80305.9	28377.2	29350.7	27443	190522	163080	161306	186518	127268	159807	196456	166706	-
Lmhn003246	517.1	223.06	518.106	C24H22O13	[M-H]-	Sinapoylcaffeoyltartaric acid	Phenolic acids	Phenolic acids	-	2	96199.7	85636.9	86224.4	6670	2831.95	6670	9	9	9	21137.3	19964.5	26977.8	85042.4	83889.5	80529.7	9	9	9	1155	3340	1212.9	41288.5	79219.1	47655.4	167812	302220	306292	9	9	9	6670	3340	5005	25247.5	31083.3	39246.2	31669	35311.1	-
pme1201	273.08	167.03	274.084	C15H14O5	[M-H]-	Phloretin	Flavonoids	Chalcones	60-82-2	3	154792	149890	144055	296885	264147	231351	291646	263773	283361	29609	28245.3	26686.7	323780	289276	190805	324267	454138	418495	50981.8	45607.4	49061.9	37362.4	38605.7	33927.4	93721	93254.8	85670.4	117504	114522	109692	140260	168346	121107	116120	155988	138595	119315	104392	C00774
mws2627	317.07	285.04	316.058	C16H12O7	[M+H]+	Tamarixetin (3,3',5,7-Tetrahydroxy-4'-Methoxyflavone)	Flavonoids	Flavonols	603-61-2	2	752147	735336	779127	1.59597e+06	1.46908e+06	1.61933e+06	891378	891362	937851	1.61722e+06	1.51309e+06	1.66634e+06	2.28894e+06	2.29517e+06	2.15456e+06	406505	439834	433950	277125	261854	267623	355113	373923	374446	1.60764e+06	1.41781e+06	1.46174e+06	497074	485019	469671	693422	722440	733185	798230	816986	933262	1.12295e+06	1.10365e+06	C10188
MWSHY0102	303.05	229.05	302.043	C15H10O7	[M+H]+	Morin	Flavonoids	Flavonols	480-16-0	1	1.81896e+06	1.87737e+06	1.86459e+06	1.5596e+06	1.50087e+06	1.45994e+06	1.81564e+06	1.70829e+06	1.753e+06	1.99689e+06	1.69982e+06	1.82468e+06	5.88221e+06	6.73454e+06	6.45009e+06	2.28839e+06	2.5335e+06	2.53711e+06	1.21899e+06	1.80586e+06	1.7797e+06	1.18331e+06	1.22224e+06	1.09245e+06	1.61392e+06	1.60537e+06	1.76796e+06	1.78103e+06	2.1077e+06	2.07862e+06	1.48271e+06	1.56998e+06	1.38235e+06	1.61892e+06	1.81573e+06	1.85731e+06	2.30659e+06	2.34161e+06	C10105
mws0058	299.06	284.03	300.063	C16H12O6	[M-H]-	Diosmetin (5,7,3'-Trihydroxy-4'-methoxyflavone)*	Flavonoids	Flavones	520-34-3	1	6.07478e+06	6.29157e+06	6.48157e+06	1.88659e+06	1.99511e+06	1.97382e+06	2.41167e+06	2.33754e+06	2.3939e+06	1.77172e+06	1.63408e+06	1.6062e+06	6.40378e+06	6.52893e+06	5.87873e+06	4.98236e+06	4.78985e+06	4.9011e+06	1.79543e+06	1.78277e+06	1.78576e+06	2.19555e+06	2.15923e+06	2.19381e+06	4.46316e+06	4.33222e+06	4388041	551223	544055	522074	3.11584e+06	3.07148e+06	3.11354e+06	2.53667e+06	3.62607e+06	2.59994e+06	2.64172e+06	2.69842e+06	C10038
MWSslk222	483.13	153.02	482.121	C25H22O10	[M+H]+	Isosilybin	Flavonoids	Flavanones	72581-71-6	2	640807	534193	579674	300879	318525	330738	69978.9	120382	113724	36882.5	25466	36084.3	811443	907742	796602	451202	399100	380285	88778.3	114603	111937	229124	214249	218431	223047	258195	315677	242175	251936	258436	75630.5	75572.2	75496.2	228266	208232	292125	295359	296887	C16808
Wahp006462	507.15	345.1	506.142	C24H26O12	[M+H]+	Rhamnazine-5-O-β-D-glucoside	Flavonoids	Flavones	-	2	188859	149074	191449	1.18293e+06	1.09643e+06	1.16175e+06	324480	302868	359781	3.00482e+06	3.15764e+06	3.23863e+06	2.41967e+07	2.45491e+07	2.37743e+07	204671	237100	200985	112837	130036	153859	1.61054e+06	1.68612e+06	1.76098e+06	1.23836e+06	1.43278e+06	1.35605e+06	1.20111e+06	1.33858e+06	1.32728e+06	500521	449830	515838	2.29239e+06	2.41084e+06	2.97073e+06	3.3165e+06	3.17287e+06	-
Lmsn000363	325.13	145.07	326.137	C16H22O7	[M-H]-	Raspberryketone glucoside	Phenolic acids	Phenolic acids	38963-94-9	1	3.64323e+06	3.9484e+06	3.83283e+06	4.31516e+06	4.98568e+06	5.82526e+06	9.48977e+06	6.76165e+06	6.88985e+06	5.31615e+06	6.01833e+06	5.88638e+06	2.95048e+06	1.78967e+06	2.05915e+06	4.55139e+06	8.03368e+06	4.8007e+06	1.07684e+07	1.13658e+07	1.44412e+07	8.89153e+06	6.74664e+06	7.92303e+06	6.77508e+06	7.80658e+06	1.08719e+07	4.96791e+06	5.88065e+06	7.4798e+06	11331383	1.0645e+07	1.15687e+07	5.80742e+06	3.95913e+06	4.92121e+06	6.12127e+06	5.45143e+06	-
Lmsp003252	641.17	317.07	640.164	C28H32O17	[M+H]+	Isorhamnetin-3-O-sophoroside	Flavonoids	Flavonols	-	1	7.84585e+06	927122	5.83059e+06	1.23373e+07	1.33453e+07	1.16724e+07	6.36253e+06	6.39382e+06	5.40683e+06	1.87874e+07	1.69763e+07	1.72141e+07	2.12912e+07	2.67207e+07	2.16504e+07	1.18233e+07	1.16501e+07	1.40024e+07	9.8088e+06	9.36618e+06	8.28331e+06	1.17299e+07	1.13389e+07	9.85429e+06	1.70327e+07	1.30057e+07	4.40511e+06	1.86008e+07	2.12984e+07	1.76876e+07	1.29667e+07	1.39553e+07	1.16522e+07	1.26042e+07	1.16186e+07	1.11268e+07	1.60316e+07	1.50467e+07	-
Lahp002857	595.15	409.09	594.137	C30H26O13	[M+H]+	Epicatechin-(4β->8)-epigallocatechin	Flavonoids	Flavanols	-	2	1.8952e+07	2.06905e+07	1.97992e+07	2.07676e+07	1.81682e+07	1.99869e+07	5.17163e+07	4.97335e+07	5.2761e+07	1.96892e+07	1.96072e+07	1.90888e+07	3.15346e+07	2.57032e+07	2.48385e+07	3.13477e+07	3.01916e+07	3.11895e+07	1.0362e+07	1.0085e+07	1.03514e+07	1.29227e+07	1.22935e+07	1.22438e+07	2.43263e+07	2.49239e+07	2.64814e+07	1.92279e+07	2.13866e+07	1.92224e+07	1.36028e+07	1.16903e+07	1.26427e+07	2.8395e+07	2.53642e+07	2.25363e+07	2.03136e+07	1.91601e+07	-
pmb3075	319.08	145.03	320.09	C16H16O7	[M-H]-	3-O-p-Coumaroylshikimic acid	Phenolic acids	Phenolic acids	-	3	278007	400617	279458	76771.3	71139	80974.3	58409.8	91382.4	80950.4	86981	123731	115977	64235	37754.5	60138.1	240428	294912	345146	117516	112490	89137.3	44320.1	64766.9	53091	68873.3	63953.7	60171.9	72567.2	78035.6	63417.4	77517.6	67872.7	99006.3	111354	135323	115225	105572	85369.5	-
Hahn000943	477.16	315.11	478.169	C20H30O13	[M-H]-	Scroside D*	Phenolic acids	Phenolic acids	-	2	84579.7	97719.2	101146	544822	553166	503452	42396.2	116998	48439	190391	158795	169232	273135	269357	242970	474535	570627	576352	279141	291625	113787	85592.9	71586.7	64688.6	332209	347128	334406	264590	215838	249632	368256	306196	351019	218297	188259	165181	208325	255275	-
Wcgn005541	315.09	271.09	316.095	C17H16O6	[M-H]-	Cyrtominetin	Flavonoids	Flavones	95272-99-4	2	6.83878e+06	7.1615e+06	7.35892e+06	135709	212635	231622	824609	810039	696132	3.48029e+06	3.2628e+06	3.20077e+06	6.95154e+06	6.07482e+06	7.68874e+06	538348	482171	1.13521e+06	651269	250299	300231	8.79972e+06	6.42387e+06	8.11195e+06	2.04284e+07	2.11777e+07	1.95027e+07	832369	444382	1.1236e+06	233616	180109	331826	4.15046e+06	4.18341e+06	5.97385e+06	5.04268e+06	5.54821e+06	-
Wbtn005631	405.08	243.03	406.09	C19H18O10	[M-H]-	1,3,7-trihydroxy-2-[3,4,5-trihydroxy-6-(hydroxymethyl)oxan-2-yl]xanthen-9-one	Flavonoids	Other Flavonoids	-	3	200630	276648	205832	413936	440149	493362	450121	428824	453932	271729	298682	371726	175649	165142	148401	260529	245887	200287	366005	407574	394771	343994	335057	390173	300533	353100	333854	311515	328840	290601	456589	573179	519099	346427	275070	287481	388126	272111	-
Lmgp002452	331.1	132.04	330.095	C14H18O9	[M+H]+	2-Glucosyloxy-(4-hydroxyphenyl)acetic acid (Dhurrin acid)	Phenolic acids	Phenolic acids	-	2	553448	1.03129e+06	798467	1.41611e+06	1.12317e+06	777117	561659	926145	664253	1.26539e+06	1.32662e+06	1.41737e+06	1.19337e+06	1.26797e+06	1.39282e+06	528884	717569	1.00602e+06	1.17565e+06	594856	678412	1.267e+06	1.29163e+06	1.49277e+06	1.3633e+06	1.0971e+06	1.29532e+06	608829	1.16931e+06	1.3951e+06	872548	1.581e+06	1.90906e+06	568482	660358	498310	640951	771628	-
MWSmce277	285.09	123.04	284.09	C13H16O7	[M+H]+	Helicide	Phenolic acids	Phenolic acids	80154-34-3	1	757072	868576	862556	678665	803423	769043	979882	891838	1.09543e+06	964753	861804	975511	968595	904037	991549	953161	893237	959743	1.06288e+06	1.25924e+06	1.1315e+06	1.2596e+06	1.19989e+06	1.44486e+06	1.61438e+06	1.81342e+06	2.1884e+06	1.72893e+06	1.87687e+06	1.50001e+06	1.02418e+06	972666	1.51001e+06	883759	947012	1.23972e+06	1.23835e+06	1.25729e+06	-
mws0917	329.07	314.04	330.074	C17H14O7	[M-H]-	3,7-Di-O-methylquercetin	Flavonoids	Flavonols	2068-02-2	3	1.22616e+07	1.32059e+07	1.28603e+07	1.60672e+07	1.69353e+07	1.7106e+07	1.27526e+07	1.372e+07	1.38464e+07	8.17281e+06	7.88687e+06	8.08151e+06	1.96335e+07	1.95468e+07	1.70832e+07	5.18737e+06	4.46771e+06	4.89019e+06	3.78577e+06	3.85549e+06	3.83595e+06	3.53154e+06	3.06383e+06	3.40254e+06	1.54795e+07	1.64572e+07	1.60965e+07	5.06156e+06	4.96571e+06	4.64043e+06	6.08306e+06	6.19078e+06	6.21862e+06	8.32765e+06	1.13401e+07	7.75504e+06	8.80903e+06	8.00592e+06	C01265
Hmln003405	447.06	315.01	448.064	C20H16O12	[M-H]-	Ellagic acid-4-O-rhamnoside	Tannins	Tannin	-	3	1.51927e+07	1.60482e+07	1.67831e+07	1.9509e+07	1.9512e+07	2.0622e+07	2.28974e+07	2.39437e+07	2.44711e+07	6.05419e+06	6.37751e+06	5.72835e+06	4.04203e+07	4.40453e+07	4.10128e+07	1.32379e+06	1.41463e+06	1.21455e+06	8.86103e+06	9.18761e+06	8.31278e+06	1.23255e+06	1.29445e+06	1.18182e+06	2.92109e+07	2.8837e+07	2.68159e+07	2.59701e+06	2.66873e+06	2.59154e+06	4.75193e+06	3.97798e+06	4.50974e+06	1.31492e+07	1.93127e+07	1.36243e+07	1.5215e+07	1.42324e+07	-
Lmdp006732	301.07	258.05	300.063	C16H12O6	[M+H]+	Scutellarein-4'-methyl ether (5,6,7-Trihydroxy-4'-methoxyflavone)	Flavonoids	Flavones	6563-66-2	1	134247	151011	134933	39210.4	33946.7	47189.1	41221.1	41406.2	47559.5	44938.4	43918.7	40877	156205	149104	147952	159956	160811	150654	44922.4	70050.5	70645.3	71536.6	82134.2	80680.9	169960	161864	207918	18862.1	20145.7	22027.5	120325	154437	140607	73701.5	74707.3	85251.3	79374.9	107314	-
mws0072	433.11	271.06	432.106	C21H20O10	[M+H]+	Apigenin-5-O-glucoside	Flavonoids	Flavones	28757-27-9	2	264806	264572	358615	501113	513878	532815	244878	288359	256354	209276	154207	298240	291884	192920	246526	494928	350946	498996	388018	374097	375916	173995	196708	213528	360267	430984	369631	261145	256773	253887	306744	302590	258176	258916	332171	377194	372930	281664	-
Lhhp102923	327.16	137.06	326.152	C20H22O4	[M+H]+	(7'R,8'R)-7'8'-dihydro-7'-(5'-hydroxy-3'-methoxphenyl)-3-methoxy-8'-methyl-1-(E)-propenylbenzof-uran	Lignans and Coumarins	Lignans	-	2	764560	770968	637318	150264	75255.7	112333	347063	279580	308112	298454	244978	271352	936501	946967	921240	387228	413206	514768	225478	222525	257241	346038	350587	380715	555957	582609	609235	685015	801938	786911	198677	215719	211497	342928	380715	466535	487400	508611	-
MWSslk194	222.04	148.05	221.032	C10H7NO5	[M+H]+	7-Hydroxy-4-methyl-8-nitrocoumarin	Lignans and Coumarins	Coumarins	19037-69-5	3	70311.5	75100.8	72130.4	77035.9	82936.9	98920.6	79458.4	79861.1	105550	20026.5	18941.4	15495.6	43913.5	52873.1	48896.7	46867.3	44518.7	34066.8	151322	151712	146073	71158.7	101200	98064.2	154572	165095	143463	39798.6	57930.9	35790.2	86427.1	81740.2	84061.5	90313.8	72570.8	105474	109404	109450	-
pmp000101	867.21	715.2	866.206	C45H38O18	[M+H]+	Arecatannin C1	Tannins	Tannin	87727-69-3	2	251151	43667.1	122457	195830	259308	141056	9	9	9	1.17856e+06	1.18216e+06	1.20897e+06	455437	790216	1.1874e+06	152783	42814.8	97234.1	93198.4	88691.6	104048	119389	104025	78490.6	931815	949045	1.08494e+06	234851	193109	220630	115928	95826.4	151582	407646	431819	557627	404969	554057	C17897
Lmdp003808	317.07	302.04	316.058	C16H12O7	[M+H]+	Azaleatin (5-O-Methylquercetin)	Flavonoids	Flavonols	529-51-1	1	329283	339511	226611	654103	798463	805200	857130	840710	952250	1.42831e+06	1.62261e+06	1.4871e+06	1.56032e+06	1.6864e+06	1.68899e+06	468210	388218	422633	364158	303098	315168	420520	404365	283620	1.15416e+06	1.13522e+06	1.69546e+06	418341	544840	610453	1.18085e+06	1.04356e+06	1.00393e+06	803371	671045	990257	1.01278e+06	969367	C10022
Lajp006434	507.15	345.1	506.142	C24H26O12	[M+H]+	3',5'-dihydroxy-5,7,4'-trimethoxyflavone glucoside*	Flavonoids	Flavones	-	1	501876	723696	533456	884378	892608	987483	600602	385804	362538	3.85954e+06	3.7877e+06	4.02539e+06	9.84788e+06	1.10383e+07	1.09759e+07	1.1431e+06	1.01489e+06	1.02271e+06	911683	922288	495662	3.42228e+06	3.53057e+06	3.38793e+06	1.03883e+07	1.04595e+07	8.57293e+06	1.09167e+06	1.2606e+06	1.16499e+06	2.18101e+06	2.26137e+06	2.06583e+06	2.34038e+06	2.42641e+06	2.97972e+06	3.3375e+06	3.32451e+06	-
MWSHY0018	403.14	373.1	402.132	C21H22O8	[M+H]+	Nobiletin (5,6,7,8,3',4'-Hexamethoxyflavone)*	Flavonoids	Flavones	478-01-3	3	21832.8	16272.9	19866.1	22938.4	14833.9	14340.1	20445.7	23392.1	19943.4	16737.6	20619	23400.3	23005.8	20707.5	22189.6	21798.4	18031	18193	19678.7	20767	18858.2	25996.3	22980	18137.2	25809.2	21545.3	29702.2	24832.1	41927.5	24834.6	16942.4	22877.9	19815.9	23073.3	17497	21738.9	21276.3	27737.6	C10112
Zmjp005288	553.16	391.1	552.148	C25H28O14	[M+H]+	5,2',5'-Trihydroxy-3,7,4'-trimethoxyflavone-2'-O-glucoside	Flavonoids	Flavones	-	3	230505	270178	211112	128488	185101	85684.3	99375.8	125622	74632.2	308182	283938	219666	139401	279985	247525	273289	253390	294469	421907	410024	663022	416762	467650	342809	527113	543558	385203	503525	579332	618074	146935	362535	123390	217906	188672	241946	289084	211573	-
Wagp009079	403.14	373.09	402.132	C21H22O8	[M+H]+	3,5,6,7,8,4'-Hexamethoxyflavone*	Flavonoids	Flavones	34170-18-8	3	23841.2	23153.4	15573.7	21644.9	20908.8	19118.1	18130.7	18940.6	14012.9	19523.5	16021.3	24012.1	25885.3	23331.9	20685	20859.8	23531.3	24260.3	17611.3	17461.4	22124.5	26254.2	25099.5	25496.3	22050.2	20198.2	28306.5	18424.7	34477.4	24061.4	22233.3	19290.9	23010.6	26324.4	17337.8	18614.6	21239.8	22526.6	-
MWSHC20114	301.07	286.05	300.063	C16H12O6	[M+H]+	Scutevulin*	Flavonoids	Flavones	80713-32-2	1	369788	366684	449882	4.86492e+06	5.07688e+06	5.23263e+06	140990	167491	134837	1.04153e+06	1.01865e+06	1.10521e+06	836483	817278	901646	183553	365131	393104	988328	934801	955443	704681	651076	586365	459919	493853	557426	1.30038e+06	1.38178e+06	1.45921e+06	3.2924e+06	3.24372e+06	2.83505e+06	1.02604e+06	1.15036e+06	1.34104e+06	1.42705e+06	1.56856e+06	-
Hmjp003123	479.08	303.06	478.075	C21H18O13	[M+H]+	Quercetin-5-O-glucuronide	Flavonoids	Flavonols	-	2	7259.44	2382.96	3340	2.94948e+06	2.43722e+06	6936665	1.67646e+06	1.39201e+06	2.07159e+06	9.35426e+06	9.99134e+06	1.25754e+07	8.40514e+06	8.68393e+06	1.0886e+07	4.62687e+06	4.73023e+06	3.66782e+06	2.14892e+06	2.20202e+06	2.84742e+06	3.41478e+06	4.04364e+06	2.68357e+06	4.50515e+06	3.33175e+06	4.23831e+06	3.07043e+06	3.35224e+06	2.25098e+06	3.31261e+06	4.12761e+06	4.1559e+06	4.08544e+06	4.05649e+06	4.47809e+06	3.75552e+06	5.62541e+06	-
Hmlp002975	639.15	493.1	638.148	C28H30O17	[M+H]+	Isorhamnetin-3-O-glucuronide-7-O-rhamnoside	Flavonoids	Flavonols	-	3	17905.9	36675	13488.4	12427.2	31675	17674.9	9	9	9	2825.62	6213.59	11789	5576.88	9	4563.04	46579.7	42170	35964.9	503260	443729	532258	220639	282062	135583	2835.63	3340	6211.62	79577	78058.5	85030.9	8340	7323.66	20005	57646.4	48435.2	68864.2	66626.1	75561	-
pmp000128	653.17	347.1	652.164	C29H32O17	[M+H]+	Limocitrin-3-O-(3-hydroxy-3-methylglutarate)glucoside	Flavonoids	Flavonols	-	3	37799.1	51310.5	38500.9	18388.1	37407.3	20685.8	33638.5	35297.8	13293	21249.4	80025	27799.6	9	9	9	198632	175658	226044	77014.9	121151	70177.5	89704.4	85656.1	74202.2	13945.6	53634.6	13340	107063	81846.9	78157.2	68953.7	51745.4	106053	44467.2	54429.5	52794.6	36750.9	56130	-
Cmxp005429	289.07	153.02	288.063	C15H12O6	[M+H]+	Okanin	Flavonoids	Chalcones	484-76-4	1	2.09996e+06	4.05519e+06	2.35772e+06	8.66848e+06	9.48888e+06	9.49931e+06	2.68093e+06	1.97764e+06	3.00798e+06	1.04771e+07	6.43784e+06	1.08003e+07	5.5702e+06	5.93785e+06	9.20035e+06	7.54084e+07	7.52185e+07	7.58423e+07	7.11028e+06	7.50759e+06	6.33523e+06	2.15216e+06	2.0729e+06	2.91201e+06	1.92532e+06	1.22739e+06	1.86511e+06	1.67697e+07	1.8741e+07	1.83716e+07	3.79304e+07	3.83433e+07	3.83561e+07	1.16617e+07	1.09311e+07	1.59394e+07	1.48371e+07	1.54739e+07	C08724
pmb2654	460.15	117.9	461.153	C19H27NO12	[M-H]-	Anthranilate-1-O-Sophoroside	Phenolic acids	Phenolic acids	-	3	449621	458989	496855	1.73627e+06	1.63407e+06	922444	665165	958098	1.19411e+06	645452	475988	769437	193167	227483	280433	718479	580418	831367	610586	481459	360987	744698	1.15103e+06	1.1797e+06	1.39069e+06	804604	704289	2.04412e+06	2.00494e+06	858477	1.18201e+06	1.14898e+06	1.35997e+06	1.04064e+06	799161	1.21726e+06	905566	890620	-
Zmhp003514	301.07	286.05	300.063	C16H12O6	[M+H]+	6,7,8-Tetrahydroxy-5-methoxyflavone*	Flavonoids	Flavones	-	3	342146	373940	374759	5.22921e+06	5.05799e+06	5.40711e+06	151904	155343	153111	1.11708e+06	1.05107e+06	1.11641e+06	823602	770227	675235	257856	268105	254565	886223	959469	960824	595735	618411	641524	414010	460360	395356	1.30235e+06	1.34723e+06	1.38514e+06	3.0838e+06	3.04833e+06	3.20411e+06	1.08742e+06	1.00081e+06	1.18746e+06	1.49759e+06	1.38617e+06	-
Lmhn006206	475.12	167.03	476.132	C23H24O11	[M-H]-	Flavoyadorinin B	Flavonoids	Flavones	-	2	164644	164474	141625	80658.1	64643.2	65239	17733.9	20371.9	23490.3	120097	110842	113048	62439	62390.5	61028.9	7084.75	5866.31	7152.31	15069.4	25796.8	18956	6597.68	11108.2	18399.7	13836.7	15256.9	16904.1	30977.9	33567.2	38745.6	22871.6	26562.8	31143.3	30357.3	38754.4	43466.1	44723.3	32525.4	-
Zajp002650	595.16	577.16	594.159	C27H30O15	[M+H]+	Vitexin-7-O-glucoside	Flavonoids	Flavones	-	3	577998	595920	902307	619816	441615	371339	1.27567e+06	1.55835e+06	1.45284e+06	689206	588070	612835	1.15199e+06	1.22814e+06	968660	1.31752e+06	948497	668857	413016	343824	398109	354147	541388	631480	867228	1.05023e+06	847645	680387	675122	923811	475483	418783	684611	866072	1.03915e+06	635232	856328	894261	-
MWS20151	271.06	153.02	270.053	C15H10O5	[M+H]+	Apigenin; 4',5,7-Trihydroxyflavone	Flavonoids	Flavones	520-36-5	2	79334.5	55315.6	70296.4	29445.9	33261.6	34871.4	8942.28	7081.82	9219.82	22580.8	16691.4	13077.7	125664	106031	138536	26697	30254.7	36844.3	8127.6	14603.2	12501.1	78433.2	80927.9	92717.6	54964.2	73388.4	59221.4	7016.31	4801.09	6053.46	70530.2	37464.2	61179.7	29996.7	42867.6	43975.5	42524.4	49042.8	C01477
MWSslk155	197.05	137.03	198.053	C9H10O5	[M-H]-	4-Hydroxy-3-methoxymandelate	Phenolic acids	Phenolic acids	55-10-7	3	104034	99629.9	225044	246083	300008	382526	171153	444841	465019	209487	170031	185350	80286.4	123573	127950	220275	216206	161105	232537	202615	169293	128542	91076.9	124923	157595	562420	203248	399765	915184	450838	426463	535915	453898	259975	171112	193200	246353	237727	C05584
Ymjm000152	271.08	108.02	272.09	C12H16O7	[M-H]-	p-Hydroxypheny-β-D-allopyranoside*	Phenolic acids	Phenolic acids	-	1	2.08236e+07	2.19479e+07	2.14514e+07	2.68798e+06	2.72527e+06	2.4102e+06	5.70575e+06	7.00651e+06	7.19495e+06	1.98785e+06	1.75694e+06	1.97628e+06	3.13387e+06	3.18865e+06	3.65265e+06	1.54152e+07	1.22369e+07	1.43345e+07	1.35727e+07	1.42681e+07	1.22872e+07	3.27617e+06	3.78198e+06	3.44423e+06	4.75871e+06	4.20996e+06	3.49852e+06	1.34506e+07	1.45692e+07	1.20084e+07	1.83772e+06	1.73237e+06	1.92099e+06	6.97584e+06	9.18357e+06	6.4507e+06	6.83708e+06	6.0899e+06	-
mws0011	371.13	209.08	372.142	C17H24O9	[M-H]-	Syringin	Phenolic acids	Phenolic acids	118-34-3	2	2.73514e+06	2.63579e+06	3.75206e+06	1.02485e+07	7.71499e+06	1.06099e+07	5.08829e+06	6.37483e+06	6.99811e+06	1.01354e+07	1.08616e+07	8.77846e+06	9.99645e+06	9.54212e+06	7.25806e+06	5.21204e+06	6.97312e+06	5.69166e+06	7.40727e+06	5.58951e+06	7.34433e+06	7.76274e+06	5.37827e+06	6.08397e+06	9.55635e+06	6.23236e+06	9.09567e+06	5.19221e+06	5.10887e+06	6.47942e+06	5.87803e+06	7.58125e+06	7.29745e+06	8.0827e+06	6.39209e+06	5.27373e+06	6.84451e+06	8.02563e+06	C01533
Lmmp003109	305.1	139.04	304.095	C16H16O6	[M+H]+	3'-O-Methyl-epicatechin	Flavonoids	Flavanols	76549-34-3	2	8.22018e+06	9.1608e+06	1.37752e+07	5.32311e+06	4.89891e+06	4.98538e+06	5.93847e+06	5.37605e+06	4.68783e+06	6.01742e+06	4.6975e+06	5.02489e+06	6.57978e+06	5.13354e+06	4.36416e+06	3.40611e+06	3.43069e+06	2.62748e+06	3.63487e+06	3.01023e+06	3.50396e+06	3.25927e+06	2.73677e+06	3.54765e+06	5.77402e+06	4.20009e+06	9.76734e+06	4.05527e+06	3.48733e+06	4.77329e+06	3.31858e+06	3.72694e+06	4.29219e+06	6.03285e+06	5.50901e+06	4.57377e+06	4.34256e+06	4.03703e+06	-
Lmmn003020	419.17	404.15	420.178	C22H28O8	[M-H]-	Lyoniresinol	Lignans and Coumarins	Lignans	14464-90-5	3	49781.5	66133.3	79412.7	55015	26838.7	24616.3	49783.2	66676.7	48903.3	52350.6	47887.2	38728.6	55097.2	58631.5	40818.2	51273.6	81829.4	55361.1	43894.6	50323.9	58896	13318.8	10627.1	16149.8	37315.1	42883.7	30549.2	35458.7	31095.6	30002.8	27613.8	20959	16775	28340	43097.1	34363.7	39286.7	30876	-
Lmyp005841	417.12	255.06	416.111	C21H20O9	[M+H]+	Chrysin-7-O-glucoside	Flavonoids	Flavones	31025-53-3	3	1.21696e+06	1.19744e+06	1.27026e+06	618350	592376	583259	294414	254230	281902	621611	581272	545951	614088	659338	655123	2.66302e+06	2.89454e+06	2.65674e+06	892073	1.08836e+06	986030	741218	752315	912929	476309	484221	500984	293927	272341	350489	513932	578381	523260	759421	618594	814571	944485	958300	-
Lmhp002800	641.17	317.07	640.164	C28H32O17	[M+H]+	2'-Hydoxy-5-methoxyGenistein-4',7-O-diglucoside	Flavonoids	Isoflavones	-	1	4.63662e+06	5.51738e+06	2.22281e+06	1.2528e+06	1.78996e+06	2.10762e+06	1.25023e+06	5494010	1.97466e+06	4703090	3.00117e+06	3.54646e+06	5.57546e+06	4.32319e+06	3.98007e+06	1.92025e+06	1.62814e+06	3.26636e+06	933991	443488	2291630	1.15515e+06	1.80645e+06	3.78983e+06	5341705	4958195	1.56795e+06	3.65328e+06	2.86551e+06	3.15874e+06	3.00777e+06	3.35367e+06	1.92047e+06	2.91855e+06	1.99042e+06	2.6612e+06	2.13265e+06	2.90824e+06	-
mws0056	463.09	316.03	464.096	C21H20O12	[M-H]-	Myricetin-3-O-rhamnoside (Myricitrin)	Flavonoids	Flavonols	17912-87-7	1	3.03351e+06	4.74747e+06	3.70745e+06	59834.6	53502.6	56060.2	4.4806e+06	4.8665e+06	4.74611e+06	51240.4	54102.6	65887.8	13354.3	15700.2	23588.8	2.97533e+06	3.29442e+06	3.22063e+06	3.01338e+06	2.92287e+06	3.22563e+06	50518.9	47814.3	32793.4	109854	87795.3	107597	4.44558e+06	4.48831e+06	4.54122e+06	47702.7	47821.2	38490.2	2.45463e+06	2.79132e+06	1.77886e+06	2.09481e+06	2.09554e+06	C10108
Lmyn002435	415.16	253.07	416.168	C19H28O10	[M-H]-	Hydrangeifolin I	Phenolic acids	Phenolic acids	-	3	3.55767e+06	2.90057e+06	2.16865e+06	4.71837e+06	4.80236e+06	4.58855e+06	2.90192e+06	3.22867e+06	2.9383e+06	2.55712e+06	2.48319e+06	2.23549e+06	1.73594e+06	1.84383e+06	1.66731e+06	1.88755e+06	1.95136e+06	2.49539e+06	1.18786e+06	826150	1.0494e+06	1.71217e+06	1.46544e+06	1.69816e+06	881250	950629	852807	242076	253595	219529	1.02358e+06	1.03789e+06	1.20779e+06	1.45678e+06	1.43402e+06	1.53712e+06	1.65233e+06	2.14073e+06	-
mws0914	271.06	151	272.068	C15H12O5	[M-H]-	3,5,7-Trihydroxyflavanone (Pinobanksin)	Flavonoids	Flavanonols	548-82-3	1	2.37875e+06	2.42378e+06	2.26708e+06	6.72908e+06	6.34105e+06	6.7424e+06	2.84183e+06	2.91981e+06	3.01586e+06	3.48887e+06	3.18597e+06	3.25698e+06	6.53148e+06	5.99675e+06	5.56203e+06	5.44721e+07	5.35376e+07	5.23635e+07	2.26033e+06	2.55644e+06	2.35508e+06	897324	905293	892679	1.13641e+06	1.08419e+06	1.09449e+06	4.91335e+06	4.93222e+06	5.27113e+06	1.07268e+07	1.08798e+07	9.45888e+06	8.68603e+06	1.27334e+07	8.63467e+06	9.03407e+06	9.45151e+06	C09826
HJN076	563.18	255.07	564.184	C27H32O13	[M-H]-	Pinocembrin-7-O-neohesperidoside	Flavonoids	Flavanones	13241-31-1	3	14014.5	25666.5	17611.1	45920.9	48109.6	58307.9	11691.2	5703.24	10881.4	18282	19624.4	9224.47	13853.3	11921.4	6675.32	38274.5	33198.2	36355.8	42085.6	43661.3	24444.3	5595.88	6594.15	4121.8	17475.1	8924.99	7146.08	4695.26	2788.17	1542.47	59880.9	60018.5	46312.3	18953	14961.4	12198.7	18111.1	14307.4	C09828
pmb0725	669.18	331.08	668.174	C33H32O15	[M+H]+	Tricin-7-O-(2''-feruloyl)glucoside	Flavonoids	Flavones	-	3	195064	194713	205828	352134	415549	397013	208060	251510	239717	624997	513913	601330	189209	268129	281763	70269.9	35777.8	40945.9	68219	76880.8	71028.8	74223.8	53833	57862.5	505439	498620	491023	119232	101474	129131	88127	61244.4	77621.7	157871	199748	258884	230513	229834	-
WaYp006799	433.15	271.1	432.142	C22H24O9	[M+H]+	Pinostrobin 5-O-Glucoside	Flavonoids	Flavanones	-	2	118807	72246	117299	402744	447472	448709	398618	552956	482092	171564	142624	143615	273100	296452	285763	527670	557192	70817.2	447885	494917	495079	265082	234068	301466	537526	605977	621198	276965	266566	272894	569434	557720	557843	315819	247096	379935	369630	396877	-
MWSprf134	467.12	305.07	466.111	C21H22O12	[M+H]+	Plantagoside	Phenolic acids	Phenolic acids	78708-33-5	2	1.42638e+06	1.31677e+06	6017905	3.06022e+06	3.18992e+06	2.19591e+06	1340850	1.37578e+06	1.38345e+06	1.14273e+07	8.05785e+06	7.9431e+06	7.96921e+06	6.93979e+06	4.58069e+06	2.19142e+06	1.7867e+06	3.08743e+06	2.89892e+06	906124	2.31811e+06	1.2463e+06	3129010	1.83957e+06	4.00644e+06	3.01373e+06	3.23552e+06	3444505	3.15662e+06	1.76512e+06	4.40694e+06	3.2554e+06	6611735	4.56805e+06	3.66735e+06	4.60207e+06	2.90151e+06	3.87452e+06	C17531
HJAP051	227.13	181.09	226.12	C12H18O4	[M+H]+	3-(3,4,5-Trimethoxyphenyl)propan-1-ol*	Phenolic acids	Phenolic acids	-	1	5.36845e+07	5.54139e+07	5.22257e+07	3.21186e+06	3.51558e+06	3.67201e+06	2.02519e+06	2.46518e+06	2.46271e+06	17319.5	27775.2	15357.6	249821	260355	292774	5.07992e+06	5.24055e+06	5.98922e+06	5.93369e+06	5.96656e+06	5.98915e+06	219315	249429	231375	2.41497e+06	2.72996e+06	2.67e+06	9154.93	43320.9	72893.6	693518	695316	785488	5.79132e+06	6.05522e+06	8.3532e+06	8.28915e+06	8.36448e+06	-
pme2954	303.05	137.02	302.043	C15H10O7	[M+H]+	Quercetin	Flavonoids	Flavonols	117-39-5	1	3.67232e+06	3.31909e+06	3.29416e+06	2.88506e+06	2.71018e+06	2.77461e+06	3.16128e+06	3.18329e+06	3.47116e+06	3.13329e+06	3.10311e+06	3.43767e+06	1.10875e+07	1.17663e+07	1.17703e+07	5.01594e+06	4.81429e+06	4.58918e+06	2.79478e+06	3.29162e+06	3.32032e+06	1.97422e+06	1.8757e+06	2.04543e+06	2.9539e+06	2.64109e+06	2.96863e+06	3.34242e+06	3.48952e+06	3.69537e+06	2.86313e+06	2.65551e+06	2.80743e+06	3.15204e+06	3.18331e+06	3.82508e+06	4.55772e+06	4.55248e+06	C00389
zjgp122057	305.06	149.02	304.058	C15H12O7	[M+H]+	7,8,3',4'-tetrahydroxyflavanonol	Flavonoids	Flavonols	-	3	2.93129e+06	2.97393e+06	3.12874e+06	426056	308779	578269	2.04655e+06	2.17673e+06	2.10261e+06	1.1986e+06	93901.1	1.34334e+06	2.22242e+06	2.41293e+06	2.27489e+06	6.48693e+06	6.28987e+06	5.73061e+06	1.45869e+06	1.36045e+06	1.48212e+06	1.50279e+06	1.50511e+06	1.60101e+06	1.02322e+06	984737	1.07595e+06	3.15396e+06	3.20798e+06	3.08156e+06	1.05848e+06	1.05384e+06	1.21315e+06	1.70457e+06	1.95029e+06	2.25784e+06	2.46972e+06	2.72452e+06	-
MWSHC2022	359.1	197.05	360.106	C15H20O10	[M-H]-	Glucosyringic acid	Phenolic acids	Phenolic acids	33228-65-8	1	9.19804e+06	2.74861e+07	9.89315e+06	8.4419e+06	7.71953e+06	8.35633e+06	1.75774e+07	1.85322e+07	1.63449e+07	3.92334e+06	4.01341e+06	3.59928e+06	7.61806e+06	7.77424e+06	7.27682e+06	8.89146e+06	8.39162e+06	9.03184e+06	1.11885e+07	1.09221e+07	1.29516e+07	5.65843e+06	2.10432e+06	5.31311e+06	1.13619e+07	1.84989e+06	1.09785e+07	6.87859e+06	7.28289e+06	7.02327e+06	1.09202e+07	1.06596e+07	1.11871e+07	1.45427e+07	9.72027e+06	1.63517e+07	1.28834e+07	1.42755e+07	-
Jmln005880	345.06	165.02	346.069	C17H14O8	[M-H]-	Viscidulin III	Flavonoids	Flavones	92519-91-0	1	1.26803e+06	1.26691e+06	1.30786e+06	29110.9	27288.1	30694.5	627618	609676	617859	73230	69663	69594.4	127414	128444	104963	2.66554e+06	2.50152e+06	2.43488e+06	3.25553e+06	3.13252e+06	3.14058e+06	83493.6	84042.8	80998.2	42670.4	41332.3	54576.6	217336	216252	223712	57148	53766.1	51050.6	418781	598514	395509	447002	410696	-
WaYn005032	461.11	315.07	462.116	C22H22O11	[M-H]-	Gentisic acid 2-O-(6''-O-p-coumaroyl)Glucoside*	Phenolic acids	Phenolic acids	-	2	1.47165e+07	1.60571e+07	1.69248e+07	399714	479316	431938	9.31938e+07	9.93841e+07	8.73061e+07	1.37526e+06	1.38641e+06	1.22755e+06	1.06635e+06	983014	873587	9.08021e+06	7.98024e+06	8.60579e+06	1.25777e+07	1.3253e+07	1.2715e+07	241784	241195	247491	1.69898e+06	1.6672e+06	1.5281e+06	5.79517e+07	6.2005e+07	5.89683e+07	454600	413751	410923	1.79127e+07	2.68181e+07	1.77288e+07	2.00966e+07	1.94061e+07	-
Wchn005577	461.11	315.07	462.116	C22H22O11	[M-H]-	1-O-Galloyl-2-O-Cinnamoyl-β-D-glucose*	Phenolic acids	Phenolic acids	56994-83-3	2	1.47165e+07	1.60571e+07	1.69248e+07	399714	479316	431938	9.31938e+07	9.93841e+07	8.73061e+07	1.37526e+06	1.38641e+06	1.22755e+06	1.06635e+06	983014	873587	9.08021e+06	7.98024e+06	8.60579e+06	1.25777e+07	1.3253e+07	1.2715e+07	241784	241195	247491	1.69898e+06	1.6672e+06	1.5281e+06	5.79517e+07	6.2005e+07	5.89683e+07	454600	413751	410923	1.79127e+07	2.68181e+07	1.77288e+07	2.00966e+07	1.94061e+07	-
pmp000579	463.12	301.07	462.116	C22H22O11	[M+H]+	Diosmetin-7-O-galactoside*	Flavonoids	Flavones	-	1	518631	691013	538629	159143	154063	186287	272397	412173	289579	247898	275101	276414	759425	747675	783836	391299	482520	424514	297745	276231	289439	447927	552936	543895	920487	908743	935425	292694	301803	293191	409767	491802	377550	292371	353507	453212	448081	449335	-
Lmbp002336	611.16	303.05	610.153	C27H30O16	[M+H]+	Quercetin-3-O-(2''-O-rhamnosyl)galactoside	Flavonoids	Flavonols	-	3	1.38272e+06	1.64701e+06	1.56669e+06	1.71156e+07	1.72106e+07	1.63473e+07	652781	541725	580648	2.99759e+06	2.91863e+06	3.00421e+06	1.52803e+06	1.44985e+06	1.47837e+06	3.62449e+06	3.21622e+06	3.4701e+06	6.90294e+06	7.2862e+06	7.18482e+06	548035	598188	581939	1.47378e+06	1.43907e+06	1.52574e+06	465854	351514	353312	3.74511e+06	4.07126e+06	3.43548e+06	4.00003e+06	2.48513e+06	3.0574e+06	2.86673e+06	2.94385e+06	-
MWSHC2053	373.13	312.1	372.121	C20H20O7	[M+H]+	5-Demethoxynobiletin; 3',4',6,7,8-Pentamethoxyflavone*	Flavonoids	Flavones	42206-91-7	1	6175.53	5543.06	2133.94	236223	249397	277579	10912.1	10319.6	8717.56	2626.56	5220.68	4117.07	31981.4	27226.8	31323.1	3732.77	763.351	949.158	2534.68	1267.16	2063.07	3020.77	3873.99	4089.28	142171	146275	160557	2357.94	2405.16	1651.72	16452.2	9562.33	14628.4	35638.7	34453.6	31889.5	38608.9	49847	-
mws1731	209.1	77.04	208.089	C15H12O	[M+H]+	Chalcone	Flavonoids	Chalcones	94-41-7	3	20735.4	24455.7	15664.6	34667.1	35454.5	36649.9	37629.5	33804.5	37828.6	15963.1	14948.4	13831.5	12124.7	16106.5	21222.3	21838	26685.3	18274.6	68295.3	73182.1	72606.5	17219.7	13898.3	9309.1	66413	71081.7	66842.2	29048.9	28513.5	29958.8	87364.7	82683.5	90847.3	31036	29387.5	32262.6	42513.7	42905.7	C01484
MWSprf004	355.1	163.04	354.095	C16H18O9	[M+H]+	Neochlorogenic acid (5-O-Caffeoylquinic acid)*	Phenolic acids	Phenolic acids	906-33-2	1	2.66351e+06	2.46769e+06	1.87035e+06	3.68452e+06	3.48269e+06	3.60397e+06	760618	780893	1.02299e+06	1.03492e+07	6.19354e+06	1.06923e+07	6.05391e+06	4.13976e+06	3.51357e+06	358674	242248	331971	1.42131e+06	1.45806e+06	1.0819e+06	2.36867e+06	2.77335e+06	2.07238e+06	3.66231e+06	4.01169e+06	3.0335e+06	2.11463e+06	1.19942e+06	2.25608e+06	1.28196e+06	1.00908e+06	1.41762e+06	2.89191e+06	2.27663e+06	2.94284e+06	2.08501e+06	1.99607e+06	C17147
MWSCX014	193.05	133.03	192.042	C10H8O4	[M+H]+	Scopoletin (7-Hydroxy-6-methoxycoumarin)*	Lignans and Coumarins	Coumarins	92-61-5	3	1.23366e+06	1.40285e+06	1.46616e+06	380339	382925	377161	218880	221747	242833	388476	460266	397321	364687	481488	404283	377170	343917	388022	637409	527086	523839	528125	349910	466663	281696	200765	260460	197439	233921	152942	390762	359735	348952	591230	362714	584196	478908	501093	C01752
Zmtp102903	419.1	287.06	418.09	C20H18O10	[M+H]+	Juglanin*	Flavonoids	Flavonols	-	1	5497470	3.05375e+06	13899065	5.05707e+06	7.60266e+06	61777675	1.13269e+06	21201465	1.81368e+06	539346	804283	661543	4.08592e+06	9.50696e+06	5.60032e+06	680002	608741	651807	2.847e+06	2.13342e+06	1.78308e+06	116331	132383	143108	3.3716e+06	2.29535e+06	5.72442e+06	353516	425461	441477	522993	617914	903770	2.34803e+06	2.19661e+06	2.8249e+06	3.03494e+06	3.46117e+06	-
Lamp007045	477.14	315.08	476.132	C23H24O11	[M+H]+	3-(4-hydroxybenzene)-5,7-dihydroxy-6-methoxychroman-4-one glucoside*	Flavonoids	Other Flavonoids	-	2	100596	82323.9	104647	23201.5	30730.8	45434.7	34006.6	25985.4	31074.2	63118.6	68726.8	78136.5	822183	746395	805348	21270.2	35660.9	36582.2	39207.7	49678.2	26167.2	1.32537e+06	1.3374e+06	1.44473e+06	2.05872e+06	2.18893e+06	2.06305e+06	63436.2	55244.7	47053.7	62137	66580.2	78446.7	262705	385190	364046	410413	446995	-
Wafn001957	371.06	209.03	372.069	C15H16O11	[M-H]-	2-O-Caffeoylglucaric Acid	Phenolic acids	Phenolic acids	-	2	190105	197243	141438	276064	215637	291283	291727	246796	496126	275855	326535	211434	291650	458931	250757	152362	275360	333770	249244	410772	474757	104075	113311	185156	290040	307218	366160	198913	333575	292515	164057	208778	261630	282596	216338	264432	362256	294242	C03062
Lmzn001875	741.23	579.18	742.232	C33H42O19	[M-H]-	Naringenin-7-O-Rutinoside-4'-O-glucoside	Flavonoids	Flavanones	-	3	24779.1	20500.4	14706.7	40097.7	48659.4	52760.9	55876.1	56405.2	27981.1	61256.4	67232.5	49561.1	44539.4	49025	42789.9	67565.1	83401.8	88753	128816	160358	185756	27941.1	22293.2	17576.3	19657.4	21451.7	19623.6	73231.4	81357.2	101030	58558.3	64498.5	75359.4	43801.9	72720.9	58995	57620.7	51922	-
mws2220	457.08	169.01	458.085	C22H18O11	[M-H]-	Gallocatechin 3-O-gallate	Flavonoids	Flavanols	5127-64-0	3	4256.67	12207.2	12325.8	40288.4	43561.3	18909.3	15095.2	17138.9	116771	9416.8	7884.97	7985.69	4415.74	17846.8	4655.68	6670	5777.52	2916.91	33891	56330	22162.5	6609.04	23250.5	2355.03	13951.4	7232.23	5561.56	2319.63	6028.98	5195.04	6049.03	12095.3	34826.8	13634.8	18138.7	10702.4	14421.5	15326.5	-
Zajn002491	451.12	289.07	452.132	C21H24O11	[M-H]-	catechin-4-β-D-galactopyranoside*	Flavonoids	Flavanols	-	3	41437.8	37784.1	59908	128842	116242	204941	101100	80350.6	96997.1	133427	112407	129922	78103.8	81685.6	80243.3	171213	79308.1	46466.1	46727.3	64021.9	87748.1	93678.1	64057.6	78272.5	106818	117431	118337	140513	127839	153571	351162	63510.1	82772.6	61150.3	98053.2	98360	80726.2	77227.9	-
Wasn002933	373.11	211.06	374.121	C16H22O10	[M-H]-	1-O-(3,4,5-Trimethoxybenzoyl)-B-D-Glucopyranoside	Phenolic acids	Phenolic acids	-	2	447225	475519	509035	202010	212944	278306	670771	658541	386504	466638	619865	675468	277872	467085	257609	218195	642277	278728	190543	438418	220681	309617	341042	325716	315133	595758	592272	328002	359868	343328	388906	312412	265220	455008	492532	287152	439489	462568	-
Hamp002961	185.08	125.06	184.074	C9H12O4	[M+H]+	Antiarol; 3,4,5-Trimethoxyphenol	Phenolic acids	Phenolic acids	642-71-7	2	158395	177276	165157	130474	168877	196136	212736	255699	237802	219437	249361	207308	95752.4	125450	111467	174952	152622	155991	196551	231255	221693	248228	193845	287219	57968.5	109565	125373	197333	213722	246600	290949	257029	301802	169669	131076	181560	224594	191454	C10765
Lmmp002334	773.21	303.05	772.206	C33H40O21	[M+H]+	Quercetin-3-O-rutinoside-7-O-glucoside	Flavonoids	Flavonols	-	2	322476	221795	440305	2.04294e+06	3.28912e+06	2.48311e+06	92412.5	139781	135631	504070	582215	459906	229540	164275	238753	440923	708468	1.00895e+06	1.33459e+06	1.15777e+06	1.73291e+06	111181	121090	73616.9	277218	252965	175936	88703.3	72782.9	84765.8	576040	421781	649030	539778	451404	404995	361268	340186	-
HX1356	401.16	217.09	400.152	C22H24O7	[M+H]+	(7R,8S)-9-acetyl-dehydrodiconiferyl alcohol	Lignans and Coumarins	Lignans	-	3	621443	688107	605570	681606	433149	415181	540856	638786	602423	759129	670036	661747	1.48228e+06	1.24017e+06	1.42965e+06	217230	237708	231639	814873	817006	671480	1.51359e+06	1.27854e+06	1.32329e+06	1.22537e+06	1.53434e+06	1.12611e+06	547514	748562	665460	590405	606662	607038	932245	624583	763709	663399	597902	-
mws1422	275.09	107.05	274.084	C15H14O5	[M+H]+	Epiafzelechin	Flavonoids	Flavanols	24808-04-6	3	208966	196657	168174	53149.3	77063.2	66857.3	648145	320785	330245	43210.1	41921.1	60019.2	225675	275707	162714	176681	150773	180835	103134	128393	130656	116451	117741	99698.5	196851	327416	343179	98658.4	123845	139558	108131	110761	138176	113035	141186	122280	181274	158949	C12128
Smcn000644	331.1	108.02	332.111	C14H20O9	[M-H]-	Leonuriside A	Phenolic acids	Phenolic acids	121748-12-7	1	4.52059e+06	3.82226e+06	4.4571e+06	167758	618965	457225	1.4661e+06	549540	1.52642e+06	450596	415235	467532	769599	800826	743642	2.94372e+06	3.33575e+06	3.26305e+06	2.86991e+06	3.25888e+06	3.00401e+06	735924	886423	699387	1.10894e+06	954399	389335	946848	3.3615e+06	2.57938e+06	454038	425493	392679	1.66478e+06	1.93377e+06	1.53319e+06	1.60806e+06	1.09737e+06	-
Lmgp004167	291.09	139.04	290.079	C15H14O6	[M+H]+	3',4,4',5,7-Pentahydroxyflavan (Luteoforol)	Flavonoids	Flavanols	13392-26-2	3	46957.7	56736.5	58350	75025	103898	120055	144678	169110	281281	364981	340617	297593	9	9	9	64649.7	124080	99815.1	98597	51867.7	38420	80538.3	73714	47967.1	431073	471483	395744	46680	120382	140553	166842	123390	128395	163486	150664	160853	146320	95207.6	C05907
Lmbp002255	371.1	209.05	370.09	C16H18O10	[M+H]+	Fraxetin-8-O-glucoside (Fraxin)	Lignans and Coumarins	Coumarins	524-30-1	3	772108	1.16685e+06	748762	715709	812098	792637	688700	646410	697315	752727	452697	783433	1.48227e+06	1.48541e+06	1.38385e+06	807201	904622	871846	1.49484e+06	1.35582e+06	1.42857e+06	1.89209e+06	2.01786e+06	1.99985e+06	1.64268e+06	1.7509e+06	1.689e+06	1.23232e+06	1.38705e+06	1.46315e+06	1.48953e+06	1.44714e+06	1.39421e+06	769482	1.08241e+06	1.27626e+06	1.22248e+06	1.30524e+06	C09266
MWSHY0103	483.13	437.12	482.121	C25H22O10	[M+H]+	Silibinin	Flavonoids	Flavanonols	22888-70-6	1	217046	233823	211472	121993	142087	132117	29594.4	50764.7	53635.8	29253.9	35696.9	27549.5	324345	311160	334376	144264	145293	134878	36386.6	80843.4	40168.2	121848	95707.5	114743	103135	115051	101512	117480	97954.8	113172	53858	32246	46575.4	99277.3	103199	139104	113570	153684	C07610
Zbsp007084	273.08	153.02	272.068	C15H12O5	[M+H]+	Butin; 7,3',4'-Trihydroxyflavanone*	Flavonoids	Flavanones	492-14-8	2	912156	1.01878e+06	973921	2.43932e+06	2.63498e+06	2.60555e+06	1.30367e+06	1.3136e+06	1.36836e+06	1.59239e+06	1.46925e+06	1.55997e+06	4.04429e+06	4.14717e+06	7.28464e+06	7.22127e+07	7.08609e+07	6.74463e+07	2.08399e+06	2.13559e+06	2.08963e+06	736032	817676	770825	1.03794e+06	1.20105e+06	1.1941e+06	4.92859e+06	4.92296e+06	5.2068e+06	1.14963e+07	1.17466e+07	1.10883e+07	5.4168e+06	5.97653e+06	7.88078e+06	8.55017e+06	8.17803e+06	C09614
MWSslk097	195.06	163.04	194.058	C10H10O4	[M+H]+	Dimethyl phthalate	Phenolic acids	Phenolic acids	131-11-3	3	2.45093e+06	2.61223e+06	2.12833e+06	2.52221e+06	2.68567e+06	1.88371e+06	2.70926e+06	2.01339e+06	2.13657e+06	2.08123e+06	2.35959e+06	2.73922e+06	3.04141e+06	2.69202e+06	2.84754e+06	3.36158e+06	3.23027e+06	2.60799e+06	3.03059e+06	2.37482e+06	2.58371e+06	3.50358e+06	3.16981e+06	2.93807e+06	3.15926e+06	3.23814e+06	2.85158e+06	3.25839e+06	3.65312e+06	3.16916e+06	3.02941e+06	3.62329e+06	3.31404e+06	2.27188e+06	2.48645e+06	2.74985e+06	3.25111e+06	3.65559e+06	C11233
Wbmn002185	365.06	167.03	366.074	C20H14O7	[M-H]-	6-Hydroxy-4-(4-hydroxy-3-methoxyphenyl)-7-methoxy-naphtho[2,3-c]furan-1,3-dione-1	Lignans and Coumarins	Lignans	-	1	791632	1.04457e+06	861290	716232	714196	595660	645637	749812	1.04672e+06	409937	395417	429704	372318	456786	363660	164521	181978	184314	435328	321434	373603	334289	450499	541585	260174	175792	183388	275568	290842	266743	361286	403595	482208	363644	495195	355892	401619	290480	-
Lmmp003271	481.1	319.05	480.09	C21H20O13	[M+H]+	Gossypetin-8-O-glucoside	Flavonoids	Flavonols	652-78-8	2	5.68048e+06	4703090	6.53196e+06	1.67302e+06	2.35812e+06	2.04424e+06	1.02804e+06	1.24625e+06	1873920	2.64075e+06	2.06866e+06	1.38267e+06	1.60759e+06	2.3341e+06	2.73549e+06	5.37823e+06	4546455	6.45454e+06	3.6025e+06	2.54781e+06	3.88201e+06	3.98324e+06	3.60882e+06	6085695	751498	696509	1.18126e+06	2.22794e+06	3.40388e+06	3.4988e+06	5.90707e+06	4.40382e+06	5.30395e+06	1.84221e+06	3246600	2.76119e+06	3.0187e+06	2.97926e+06	C10051
pmp000413	433.11	283.06	432.106	C21H20O10	[M+H]+	Genistein-8-C-glucoside	Flavonoids	Isoflavones	66026-80-0	3	404567	405403	355552	156824	161307	223958	131735	111176	107785	163430	101085	44517.9	102695	139088	109404	115159	99186	102968	171824	201188	182454	128677	114521	123062	125549	226850	110486	52341.8	42688.9	111757	64898.4	86917.2	103627	102488	130032	110036	149460	163982	C10420
pmp000977	517.17	355.12	516.163	C26H28O11	[M+H]+	Epimedoside C	Flavonoids	Flavonols	55394-98-4	2	255728	207302	284316	421540	643449	415423	189137	206026	185611	584529	613074	664223	1.06893e+06	1.25103e+06	1.11781e+06	175623	268454	179062	1.15625e+06	1.18074e+06	1.26437e+06	1.16911e+06	1.12466e+06	1.3281e+06	1.32749e+06	1.38326e+06	1.40438e+06	526349	557661	409432	246053	285228	354929	471369	485915	649612	620741	406003	-
HX1366	147.04	91.05	146.037	C9H6O2	[M+H]+	coumarin	Lignans and Coumarins	Coumarins	-	1	3.71711e+07	2.51289e+07	3.48783e+07	1.31058e+07	1.31683e+07	1.28545e+07	1.73903e+07	1.07474e+07	1.13444e+07	8.71284e+06	1.52334e+07	8.64263e+06	1.46779e+07	1.47711e+07	1.41849e+07	3.51071e+07	2.38466e+07	2.33054e+07	2.44555e+07	2.45746e+07	2.46342e+07	1.90003e+07	1.92775e+07	3.19977e+07	1.92047e+07	1.87083e+07	1.28145e+07	2.81554e+07	1.88328e+07	1.73592e+07	1.44939e+07	1.36181e+07	1.44583e+07	1.88529e+07	2.24559e+07	2.23302e+07	1.47785e+07	1.52227e+07	-
Hmgn002254	345.06	285.04	346.069	C17H14O8	[M-H]-	5,7,3'-Trihydroxy-4,6,5'-trimethoxyxanthone	Flavonoids	Other Flavonoids	-	3	6089.91	10772.5	11013.1	172999	141466	249285	414637	356908	622136	314375	298378	282137	579526	661329	518106	778327	319056	461727	230796	338642	275907	403241	254620	392196	544795	469919	683988	567407	495327	567391	138747	463273	474044	452766	318070	408899	482051	308831	-
Hmln002996	639.19	621.18	640.2	C29H36O16	[M-H]-	β-Hydroxyacteoside	Phenolic acids	Phenolic acids	95587-86-3	3	55015	33356.8	53350	16675	13682.8	19949.9	13112.9	15956.9	20005	37421.2	74737.5	20672.3	60856.2	12535.5	18235	186326	195440	228094	123124	113855	127701	430666	426177	349534	15961.6	7979.32	13098.7	137263	122570	166662	89560	19406.9	26675	97886	82449.7	84380	130725	93891.5	C17528
Wbtp006564	317.07	302.04	316.058	C16H12O7	[M+H]+	(2s)-4,8,10-trihydroxy-2-methoxy-1h,2h-furo[3,2-a]xanthen-11-one*	Flavonoids	Other Flavonoids	-	1	331226	390666	406824	926523	961417	982231	408451	426944	443923	293894	288453	294690	838928	930231	881867	380508	290560	367151	340821	387101	400931	239944	229800	237401	716770	784416	842503	370495	370541	411823	396235	429788	406134	371931	416859	576216	542085	593586	-
Lamp006064	639.19	331.08	638.185	C29H34O16	[M+H]+	3-[(3,4-dihydroxyphenyl)methylidene]-5,7-dihydroxy-6-methoxy-2h-1-benzopyran-4-one glucosyl rhamnoside*	Flavonoids	Other Flavonoids	-	1	165552	188259	173708	613597	480815	650081	296699	244097	237556	684526	687136	678384	363606	454408	478688	104145	108831	106916	399441	356626	358660	873123	963029	1.01756e+06	428510	455737	535199	195681	163180	170207	156227	147142	118496	248140	360150	282680	406919	376710	-
Lajp002668	899.2	611.14	898.196	C45H38O20	[M+H]+	Catechin-(4α->8)-Gallocatechin-(4α->8)-Gallocatechin	Flavonoids	Flavanols	-	2	2.26938e+06	2.47742e+06	4.51164e+06	3.58708e+06	3.88657e+06	3.31024e+06	8.90772e+06	4.55234e+06	6.62791e+06	3.96651e+06	3.19799e+06	3.7074e+06	4.49227e+06	3.38234e+06	3.77341e+06	6.3201e+06	7.77763e+06	3.41876e+06	1.1729e+06	3.72492e+06	3.17756e+06	4.77796e+06	2.55644e+06	4.5496e+06	5.01821e+06	6.59308e+06	4.65729e+06	5.04627e+06	2.58816e+06	3.86268e+06	4.14004e+06	2.40262e+06	3.58598e+06	4.79957e+06	3.87581e+06	4.225e+06	4.68939e+06	6.36955e+06	-
Lmmn006022	461.11	315.05	462.116	C22H22O11	[M-H]-	Rhamnetin-3-O-rhamnoside	Flavonoids	Flavonols	20188-83-4	2	102519	119505	106936	68816.8	85982.6	47054.1	640349	512961	633191	49744.6	113152	120644	77281	118406	85755.3	60585.6	80049.8	80919.6	69532.2	66762.7	66500.8	7338.24	14533.3	12069.2	51871.9	59581.9	62612.1	337306	347080	273328	42695.9	47469.9	28356	104202	126208	107552	122081	167041	-
Zmcp001925	209.11	191.1	208.095	C8H16O6	[M+H]+	Eleutheroside C	Lignans and Coumarins	Lignans	15486-24-5	2	307884	279579	291111	181249	193576	203556	384745	235802	221406	190580	198865	191429	132741	205954	89538.5	79315.1	36406.8	104454	345693	255044	201833	190645	267958	214007	450094	338223	412235	350880	296601	352909	312761	245718	310441	256026	246882	187199	219963	320424	-
pme0241	123.04	79.05	122.037	C7H6O2	[M+H]+	Benzoic acid	Phenolic acids	Phenolic acids	65-85-0	3	141839	166884	136691	117311	170435	116081	172081	200223	186162	87619.3	95119.8	110562	200356	171872	184584	233808	227522	222868	148739	229093	188068	472276	398853	349314	390703	510761	592712	379733	458422	367293	407278	393119	422374	173270	215060	239312	274750	294522	C00180
Lamn006527	287.05	125.02	288.063	C15H12O6	[M-H]-	Drimiopsin C	Flavonoids	Other Flavonoids	773850-90-1	1	2.55067e+06	2.64092e+06	2.60236e+06	8.08162e+06	8.53253e+06	8.1986e+06	706287	410948	795123	1.26518e+06	1.15826e+06	1.02315e+06	1.07936e+06	1.45418e+06	1.19495e+06	1.78224e+06	1.52481e+06	1.63082e+06	1.41655e+06	1.65596e+06	1.44678e+06	1.30045e+06	1.26576e+06	1.16125e+06	515741	601826	338671	784530	954854	967253	1.02259e+07	1.03385e+07	1.01581e+07	2.13255e+06	3.13322e+06	1.92932e+06	2.12578e+06	2.43103e+06	-
MWSHY0058	287.06	153.02	286.048	C15H10O6	[M+H]+	Luteolin (5,7,3',4'-Tetrahydroxyflavone)	Flavonoids	Flavones	491-70-3	1	1.0195e+06	1.09316e+06	1.00073e+06	277569	313480	368582	302108	223291	277033	193005	221773	313463	1.2855e+06	1381566	1.35251e+06	981592	905008	999988	189334	235364	222309	398606	376068	351772	727271	758596	732916	175516	186622	212390	451164	761834	468534	405104	672508	695736	685949	704207	C01514
Cmsn000894	361.08	211.03	362.085	C14H18O11	[M-H]-	7-O-Galloyl-D-sedoheptulose	Phenolic acids	Phenolic acids	-	3	25406.1	16412	17266.3	22058.2	25071.1	24290.7	4334.59	11075.8	2960.32	41929.6	25850.8	50272.7	14194.8	29103.6	26754.1	17994	7905.99	12876.5	38491.6	26588.1	51113.5	56802.1	70052.6	62933.3	40810.7	81778	97075.7	29943.5	49363	28730.3	46853.4	57715.3	46073.3	43155.1	36966	55338.3	33448	39293.5	-
Wagp004859	409.15	247.1	408.142	C20H24O9	[M+H]+	Columbianetin Glucopyranoside	Lignans and Coumarins	Coumarins	55836-35-6	2	1.6453e+07	1.47702e+07	1.55584e+07	1.26286e+07	1.47289e+07	1.25773e+07	7.76643e+06	7.94696e+06	7.60446e+06	6.22545e+06	6.88202e+06	5.22559e+06	1.21609e+07	5.68791e+06	7.40348e+06	7.49747e+06	1.07759e+07	1.32436e+07	1.08445e+07	9.24546e+06	9.38111e+06	9.6962e+06	7.56886e+06	1.46368e+07	1.02377e+07	1.03894e+07	1.39496e+07	6.33061e+06	9.14071e+06	8.35661e+06	10487042	1.05412e+07	1.32807e+07	8.98781e+06	8.96605e+06	1.14098e+07	7.10773e+06	7.13214e+06	-
Cmsp004086	303.09	229.08	302.079	C16H14O6	[M+H]+	Dihydrokaempferide	Flavonoids	Flavanonols	137225-59-3	2	1.15362e+07	1.22113e+07	1.12625e+07	1.74291e+07	2.39534e+07	2.705e+07	1.49311e+07	1.42701e+07	1.49908e+07	6.06549e+07	5.3085e+07	8.25234e+07	6.93227e+07	5.46033e+07	7.05471e+07	2.14038e+07	1.95393e+07	3.67666e+07	1.79878e+07	2.02136e+07	1.55674e+07	1.05818e+07	9.69609e+06	1.54093e+07	2.13126e+07	2.81268e+07	2.55372e+07	2.77085e+07	1.12651e+07	1.33626e+07	3.2683e+07	3.28962e+07	3.09901e+07	2.06757e+07	2.91903e+07	3.08264e+07	3.46785e+07	3.6486e+07	-
Cmbn007148	429.12	429.12	430.126	C22H22O9	[M-H]-	1-O-Feruloyl-3-O-caffeoylglycerol	Phenolic acids	Phenolic acids	-	3	197385	207368	197145	335841	362611	349455	216216	173739	131235	138331	144425	178805	281241	194483	111412	133188	100011	112228	263674	196621	212246	84230.5	256302	104920	285763	178797	109795	205101	55928	119700	256362	267372	268970	199257	261747	209766	248410	151997	-
Zmjp004875	347.07	315.06	346.069	C17H14O8	[M+H]+	5,6,3',4'-Tetrahydroxy-3,7-dimethoxyflavone	Flavonoids	Flavones	-	1	334469	601524	506612	252261	224169	239759	358920	400214	448915	302783	293831	312864	340026	386914	356037	499452	463721	501853	506254	435018	215728	561817	510231	462124	376054	320464	434425	521230	583764	564035	498355	390963	456236	298426	288243	313557	393120	452189	-
Lajp002709	323.07	139.04	322.069	C15H14O8	[M+H]+	3,3',4',5,6,7,8-Heptahydroxyflavan	Flavonoids	Flavanols	-	2	205304	209774	203822	73727.4	136232	84725	99615.4	177442	100990	117684	111184	138701	211553	194149	180436	224359	176267	153714	201895	137534	142849	232064	258579	256519	156275	103674	177757	128580	229905	205361	93319.9	141183	138043	277165	177003	178255	188425	208397	-
Hmtn001288	181.05	135.04	182.058	C9H10O4	[M-H]-	Methyl 2,4-dihydroxyphenylacetate*	Phenolic acids	Phenolic acids	67828-42-6	3	130464	125288	68130.7	107221	111830	115337	79527.5	109140	114135	188635	170019	175366	98655.7	107203	122286	96096.6	78238.9	43275.5	146873	154814	163267	128455	130212	141419	183739	158422	216794	157668	137926	115998	153047	160565	164270	156220	114066	145672	198068	139091	-
Lmpp003268	757.22	287.06	756.211	C33H40O20	[M+H]+	Kaempferol-3-O-rutinoside-7-O-glucoside	Flavonoids	Flavonols	34336-18-0	3	173445	166770	75248.1	90130.9	110068	130099	32899	58604.4	56043	15421.3	29926.2	21419.5	46770.2	15989.5	23340	160106	151447	180986	145446	143881	93110.9	55809.7	111715	53319.3	55813.6	94183.4	83573.7	35010	10952.6	23001.4	136735	97276.3	85597.5	81620.6	102222	83794.2	61239.9	66270.9	-
MWSHY0130	451.12	305.06	450.116	C21H22O11	[M+H]+	Taxifolin-7-O-rhamnoside	Flavonoids	Flavanonols	137592-12-2	3	32094.9	11158.1	24541.5	16498.5	6215.29	16675	8340	15005	6670	35010	11670	15720.6	17505.7	13340	7340.85	49673.6	39538	74462.9	24274.2	36425.8	65101.8	63752.3	47544.1	43844.7	17114.7	21675	7323.66	42866.7	83361.5	65567.7	11898.1	15005	12355.5	30916.7	37666.9	24272.5	42778.2	34305.7	-
Zbdn001947	301.09	123.01	302.1	C13H18O8	[M-H]-	Isotachioside*	Phenolic acids	Phenolic acids	31427-08-4	2	798659	1.1815e+06	727572	410598	396070	655269	2.51604e+06	3.05857e+06	2.72436e+06	258690	330610	195510	337511	263365	280453	678973	515346	837911	396087	368730	548356	612351	361139	375403	261915	1.19186e+06	952975	715304	717394	663463	736660	1.21842e+06	736916	434804	541602	428561	612324	366290	-
Ymjm000134	507.18	331.07	508.195	C25H32O11	[M-H]-	7R-Dihydrodehydrodiconferyl alcohol 4-O-β-D-glucopyranoside	Lignans and Coumarins	Lignans	-	2	35916.2	15360.8	16736.6	1.51243e+06	1.63588e+06	1.35738e+06	3.5782e+06	3.87327e+06	3.82477e+06	4.03375e+06	3.94748e+06	4.04732e+06	8.79807e+06	8.39672e+06	9.05033e+06	9.84219e+06	8.15764e+06	9.78787e+06	4.16478e+06	4.36275e+06	3.8683e+06	5.43164e+06	5.26568e+06	4.52201e+06	3.89181e+06	4.2445e+06	4.35937e+06	6.83187e+06	6.20265e+06	6.28618e+06	3.56501e+06	3.71492e+06	3.62302e+06	5.39577e+06	3.02843e+06	5.02606e+06	5.14819e+06	5.29358e+06	-
Wbmp003752	595.17	287.06	594.159	C27H30O15	[M+H]+	Cimicifugic acid E-glucose*	Phenolic acids	Phenolic acids	-	1	4.26426e+06	4.23026e+06	2.49952e+06	3.78478e+06	3.7456e+06	3.91074e+06	4.75341e+06	5.60985e+06	5.58061e+06	2.49532e+06	3.35258e+06	2.45582e+06	5.66689e+06	6.01838e+06	4.90467e+06	6.60995e+06	6.49113e+06	5.69153e+06	3.14316e+06	3.41136e+06	3.34093e+06	3.21417e+06	2.83764e+06	3.09347e+06	4.18761e+06	5.01314e+06	3.91551e+06	3.02758e+06	2.79853e+06	3.51303e+06	3.0351e+06	3.22853e+06	3.35455e+06	2.50325e+06	3.50756e+06	4.27675e+06	4.38549e+06	4.10088e+06	-
Lmgp005868	639.17	301.07	638.164	C32H30O14	[M+H]+	Chrysoeriol-7-O-(6''-feruloyl)glucoside	Flavonoids	Flavones	-	3	81556.4	103718	96111.6	65880.1	59643.3	56653.5	99093.3	92834.1	83114.4	87053.8	83078.5	101794	87472	95332.4	81169.6	17228.1	18563.1	28079.1	24824.4	29164.7	20273.9	14346.5	15311.3	12663.1	143277	128100	133035	50218.8	30871.5	42967.3	21265.2	26023.7	23779.5	56266.1	51043.8	55313.8	83453.4	62911.1	-
pmp001309	465.1	303.1	464.096	C21H20O12	[M+H]+	6-Hydroxykaempferol-7-O-glucoside*	Flavonoids	Flavonols	-	1	955840	1.43567e+06	1.79906e+06	5004785	1.27036e+06	1.32647e+06	9	9	9	9	9	9	1.08119e+06	1.93991e+06	1.04116e+06	1.02685e+06	1.24226e+06	1.57812e+06	868281	894690	785227	1.5572e+06	1.08229e+06	819615	774900	814117	1.04316e+06	1.12298e+06	1.8862e+06	2.09498e+06	1.68013e+06	1.30975e+06	2.48766e+06	1.07975e+06	1.20116e+06	1.73295e+06	1.61625e+06	1.22814e+06	-
pmb1587	207.14	165.09	206.131	C13H18O2	[M+H]+	4-Hydroxy-3,5-diisopropylbenzaldehyde	Phenolic acids	Phenolic acids	10537-86-7	3	36801.6	32617	65197.8	40886.2	39029.2	37742.5	34933.1	34757.1	51100.3	40583.7	46543.7	58996.4	61289.2	26331.4	64202	44941.4	53631.8	51235.6	45460.9	73994.6	63849.1	74441.6	47355.7	76868.5	62209.7	80511.8	65530.2	75593.6	30358.5	60903.2	29127.2	64341.2	71968.1	62975.9	46061.6	64510.9	65904.2	83974	-
Lmdn006025	287.06	125.02	288.063	C15H12O6	[M-H]-	2-Hydroxy-2,3-dihydrogenistein*	Flavonoids	Isoflavones	-	2	2.89684e+06	2.97589e+06	2.8631e+06	9.15627e+06	9.66951e+06	9.52869e+06	681010	712586	797073	1.26736e+06	1.45325e+06	1.18194e+06	1.35674e+06	1.41266e+06	1.24099e+06	1.86882e+06	1.80816e+06	1.84019e+06	1.73644e+06	1723517	1642933	1.35227e+06	1.29358e+06	1.34614e+06	527491	468879	430563	1.01579e+06	981407	1.06277e+06	1.20636e+07	1.21428e+07	1.19546e+07	2.27357e+06	3.46372e+06	2.15615e+06	2.36487e+06	2.40857e+06	C12631
Laxp004783	477.14	315.09	476.132	C23H24O11	[M+H]+	Abrusin*	Flavonoids	Flavones	-	2	1045495	703115	387322	282867	430940	434970	637334	516364	662434	239886	247224	644795	190979	347095	148870	116211	92901	166976	1.07053e+06	969910	1.03221e+06	341403	731880	396254	178901	189070	225790	353059	892795	388751	130629	154369	151335	399146	502555	296776	444834	334475	-
mws2184	207.07	135.04	208.074	C11H12O4	[M-H]-	Ethyl caffeate	Phenolic acids	Phenolic acids	102-37-4	3	78118.1	88776.3	89699.8	103805	115218	111938	47052.8	45344.1	39246	80026.4	75517.3	79177.9	45288.9	59383.1	44070.6	43638.8	18148.5	25734.4	6764.26	8660.56	7944.89	42762.1	20752	46162.5	43925	54053.3	35990.2	8072.44	38207.1	13068.1	10092.2	24956.5	20770.6	33749.1	57309.9	48772.4	40267.7	54602.4	-
Zbpp001992	479.12	317.07	478.111	C22H22O12	[M+H]+	Isorhamnetin-3-O-Glucoside*	Flavonoids	Flavonols	5041-82-7	1	4.35675e+06	4.52467e+06	4.03373e+06	1.44582e+07	1.22527e+07	1.86213e+07	1.58458e+07	1.56975e+07	1.79046e+07	2.1347e+07	2.6846e+07	1.93639e+07	2.66424e+07	2.10003e+07	3.10582e+07	4.50954e+06	5.11591e+06	4.00637e+06	2.39153e+06	1467525	7.54891e+06	4.15117e+06	3.83886e+06	3.46578e+06	3.04248e+07	3.27778e+07	2.47385e+07	10582750	4.8884e+06	3.95015e+06	1.63639e+07	1.90274e+07	2.32275e+07	1.01375e+07	1.28905e+07	8.90223e+06	9.20714e+06	1.41178e+07	-
pme2960	273.08	153.02	272.068	C15H12O5	[M+H]+	Naringenin chalcone; 2',4,4',6'-Tetrahydroxychalcone*	Flavonoids	Chalcones	73692-50-9	2	935616	988259	958655	2.65693e+06	2.69983e+06	2.85925e+06	1.28158e+06	1.29982e+06	1.38696e+06	1.64652e+06	1.59266e+06	1.59062e+06	3.95949e+06	4.3476e+06	4.1776e+06	7.12971e+07	69566135	7.20123e+07	2.03043e+06	2.21645e+06	2.12997e+06	721452	864127	820222	1.28701e+06	1.25787e+06	1.27293e+06	5.17706e+06	4.84422e+06	5.26652e+06	1.18405e+07	1.20351e+07	11548908	5.54883e+06	6.34801e+06	8.23645e+06	8.77859e+06	9.26481e+06	C06561
Lmcn005735	623.2	315.08	624.205	C29H36O15	[M-H]-	Methylhesperidin	Flavonoids	Flavanones	11013-97-1	3	140690	205541	123200	194015	171064	177913	110592	99924.7	120327	183092	142575	90017.7	90717.1	196208	122724	1.22158e+06	1.53822e+06	643208	376668	338508	569604	1.19482e+06	1.14351e+06	797687	110651	76892.7	96078.4	1.05509e+06	1.69291e+06	1.62669e+06	69824	110989	147782	384884	292594	248422	421772	391253	C17393
Layp005773	521.17	359.11	520.158	C25H28O12	[M+H]+	5,6,7,3',-Tetramethyl-4'-hydroxyflavone glucoside	Flavonoids	Flavones	-	2	232065	113772	152677	208218	153677	201307	230294	167649	205002	347795	165267	284634	682642	590056	689194	268672	166266	221671	115086	130806	141177	259933	228291	257662	62288.5	125144	237914	97010.8	147010	167392	126961	56905.5	234219	147355	179890	257774	183311	185947	-
MWSslk183	255.07	181.07	254.058	C15H10O4	[M+H]+	7,8-Dihydroxy-4-phenylcoumarin	Lignans and Coumarins	Coumarins	842-01-3	3	2.5753e+06	2.91994e+06	2.8074e+06	295134	307329	300226	444711	476815	516723	6396.6	8919.08	8160.23	21038.7	22329.2	14005.9	320650	339613	337265	311774	327860	319634	31047.2	31476.6	27750.9	367621	384441	407251	3185	22778.5	10521.4	100805	101387	120608	431049	434489	513364	656710	663751	-
Lazn005243	227.13	181.09	226.12	C12H18O4	[M+H]+	3-(3,4-Dimethoxyphenyl)-1-propanol*	Phenolic acids	Phenolic acids	-	1	3.84095e+07	4.14513e+07	4.03035e+07	2.41421e+06	2.90768e+06	2.77766e+06	1.80882e+06	1.82144e+06	1.94164e+06	15365.4	15648.6	9168.93	254616	203779	219301	3.93056e+06	4.03552e+06	3.86843e+06	4.54895e+06	5.15109e+06	4.6048e+06	214898	243490	205360	2.0499e+06	1.91566e+06	2.1515e+06	32693.8	13731.9	24266.3	503167	511631	566950	3.99138e+06	4.52082e+06	6.0378e+06	6.36966e+06	6.61714e+06	-
Labn003432	463.14	121.03	464.153	C19H28O13	[M-H]-	Glucosyl tachioside	Phenolic acids	Phenolic acids	-	2	23510.2	30730.5	26560	42706.9	66205	50311.4	51774.9	43144.7	56941.6	46132	50102.5	54421.5	11756.5	23463.8	21102.8	51907.8	58033.8	61692.6	80439.4	84524.5	77695.3	48002.2	51245.9	56647.2	62472.3	68516.5	64142.8	52125.9	48318.9	51245.9	43925.8	31904.6	37829.5	44912.6	31568.2	48407.2	59011.6	50493.3	-
Lmdp004267	611.14	147.04	610.132	C30H26O14	[M+H]+	Quercetin-3-O-(6''-O-p-Coumaroyl)glucoside	Flavonoids	Flavonols	-	3	110158	153803	170923	34711.7	60158.5	41511.4	49902.3	43697.6	74984.9	114226	121910	173775	106366	162974	133523	17248.1	22047.7	18288	22730.5	8082.83	27096.1	5073.95	5506.9	7444.85	82149.1	66749.3	63360.7	34373.9	11752.3	11698.7	23411.1	37817.1	23980.8	55478.7	36727.3	66658.6	52551.1	63966.6	-
MWSHY0202	237.09	135.05	236.084	C16H12O2	[M+H]+	6-Methylflavone	Flavonoids	Flavones	29976-75-8	3	55161	53883.8	66702.8	76190.9	62079.9	59102.2	59755.7	86475.6	53072.8	111200	71855	112903	101117	42366.8	34682	36148.7	69716.5	52437.3	93970.9	73552.5	70316.7	58387.4	100860	100702	61138.4	88443.9	103386	25092.2	36509.2	48190.1	52375.5	82726	127699	52237.6	44654.3	75340.7	66029.5	73124.7	-
pmp001033	423.09	303.05	422.085	C19H18O11	[M+H]+	Isomangiferin	Flavonoids	Other Flavonoids	24699-16-9	3	8262.51	41465.4	46964.1	18654.2	33485.9	35928.3	68670.8	135420	20972.7	207174	92639.4	168842	326290	317542	217186	142255	213638	235217	28569.5	71817.8	138232	150152	157945	154596	167013	111392	164112	378463	360665	354215	131782	125777	123031	136591	124594	76750.6	105921	133931	C16979
Zmcp003989	595.16	287.05	594.159	C27H30O15	[M+H]+	Kaempferol-3-O-rhamnosyl(1→2)glucoside	Flavonoids	Flavonols	-	1	4.44711e+06	2.6773e+06	4.01457e+06	4.27837e+06	3.66123e+06	3.84884e+06	4.54061e+06	5.04799e+06	5.35928e+06	3.2379e+06	2.74957e+06	3.21597e+06	5.52491e+06	5.94116e+06	5.54296e+06	6.50781e+06	6.54735e+06	6.04018e+06	3.38522e+06	3.35402e+06	3.3861e+06	3.48852e+06	2.41324e+06	3.30554e+06	3.71913e+06	3.72141e+06	4.46949e+06	3.05846e+06	3.03111e+06	3.5667e+06	3.91871e+06	3.5664e+06	3.4153e+06	2.79555e+06	3.1847e+06	4.13957e+06	4.54208e+06	4.67053e+06	-
Zasp005105	465.1	333.06	464.096	C21H20O12	[M+H]+	Annulatin 3'-O-β-D-xyloside*	Flavonoids	Flavones	-	2	9.82248e+07	1.24047e+08	6.2487e+07	5.50789e+07	2.01977e+07	2.86078e+07	2.97431e+07	3.06132e+07	8.08156e+07	2.46809e+07	1.19175e+07	1.19859e+07	3.94033e+07	5.20566e+07	127331226	5.74982e+06	7.03836e+06	5.67142e+06	5.19841e+07	3.79823e+07	3.13625e+07	1.29526e+07	29419990	1.45321e+07	4.68296e+07	3.53621e+07	2.9153e+07	76270095	74413885	4.29943e+07	2.76567e+07	2.63132e+07	2.77435e+07	2.82001e+07	3.22122e+07	2.6739e+07	3.46048e+07	4.49601e+07	-
Zmxp005324	361.16	189.09	360.157	C20H24O6	[M+H]+	Dihydrodehydrodiconiferyl alcohol	Lignans and Coumarins	Lignans	126253-41-6	3	70482.9	49235.8	62861.7	19708.1	35966.1	52823.8	24590.3	35967	47151.6	24064.3	20811.2	21695.9	44140.7	44310.6	27877	25810.2	30880.6	12317.4	26243.2	38289	41197.6	10929.9	38571.1	16297.2	9771.55	20389.6	18221.5	32963.3	69314.2	56113.9	21642.7	12868.6	25309.5	19195.3	19318.5	27452.6	30758.5	22076	-
pme3140	175.04	147.05	176.047	C10H8O3	[M-H]-	6-Hydroxy-4-methylcoumarin	Lignans and Coumarins	Coumarins	2373-31-1	3	174273	185736	177293	162014	201951	154650	130996	102722	124435	88872.1	68820.6	80432	85736.4	116781	82103.3	162986	137639	153320	156764	146242	146258	99045.4	103220	111077	90883.8	43345	68363.8	101648	64199.6	54996.1	156652	123508	63322.4	114754	144747	99827.8	83559.9	96454.3	-
Lhjp120715	485.11	323.06	484.101	C24H20O11	[M+H]+	Edgeworin glucoside	Lignans and Coumarins	Coumarins	-	3	439280	713937	585568	1.27904e+06	870201	912909	678120	798272	555134	744524	828861	616249	991059	937368	904765	1.25338e+06	1.02562e+06	1.03545e+06	1.26701e+06	1.28092e+06	1.27975e+06	1.3898e+06	1.16139e+06	1.48831e+06	756467	988090	974441	535846	649056	465023	1.26603e+06	1.06754e+06	1.43239e+06	1.16568e+06	680125	1.05733e+06	1.28782e+06	1.15607e+06	-
mws4085	223.06	193.02	224.069	C11H12O5	[M-H]-	Sinapic acid	Phenolic acids	Phenolic acids	530-59-6	3	32789.8	28976.2	33903.7	15283	26264.2	25700.4	28971.9	29517.8	25185	30787.1	26264.2	21418.8	23095.9	12029.4	13163.3	22427.3	21422.2	31169.8	15398.4	14728.9	9969.64	29547.8	26254.6	29219.4	24192.1	15317.3	23094	12586.5	14882.3	13132.9	25997.6	18747.6	24813.3	13293	23154.9	19916.3	22001	24983.8	C00482
Lmmn001643	163.04	119.05	164.047	C9H8O3	[M-H]-	2-Hydroxycinnamic acid*	Phenolic acids	Phenolic acids	583-17-5	3	995888	563515	1.253e+06	238477	209982	170606	698857	617607	912841	358295	420787	566778	1.33761e+06	1.16222e+06	1.9942e+06	1.28577e+06	1.17685e+06	1.2762e+06	1.09525e+06	1.04715e+06	1.26547e+06	344444	161423	361343	141855	271117	363279	566292	1.27453e+06	1.2025e+06	195802	215050	214495	707919	716417	477181	641824	433085	C01772
Lahp004442	273.07	153.02	272.068	C15H12O5	[M+H]+	3,4-Dihydro-4-(4'-hydroxyphenyl)-5,7-dihydroxycoumarin*	Lignans and Coumarins	Coumarins	-	2	848692	845690	827952	2.49411e+06	2.43659e+06	2.57474e+06	1.16463e+06	1.18594e+06	1.34001e+06	1.41836e+06	1.42586e+06	1.43099e+06	3.6839e+06	3.55196e+06	3.23147e+06	6.76655e+07	6.89145e+07	7.07832e+07	2.07609e+06	2.05771e+06	2.05924e+06	646297	682744	671058	1.12553e+06	1.20951e+06	1.15479e+06	4.40445e+06	4.42515e+06	4.50736e+06	1.13869e+07	1.34928e+07	1.0607e+07	4.9939e+06	6.13704e+06	8021442	8.71985e+06	8.5217e+06	-
Wasn001246	343.07	191.06	344.074	C14H16O10	[M-H]-	4-O-Galloylquinic Acid	Phenolic acids	Phenolic acids	110170-37-1	2	89112.8	103074	73433.3	92197.7	110313	77303.6	14103.3	28714.7	26963.6	69955.5	71667.6	73995.2	45773.2	41218.4	44661.1	60748.3	54887.7	63786.4	43098	49110.5	45867.6	32938.7	48731.1	47726.2	38569.3	38584.9	37396.6	76719.6	97634.4	65741.7	67052.8	93751.7	77994.1	71064.7	66191.9	47512	71802	43421.8	-
MWSslk149	169.05	95.05	168.042	C8H8O4	[M+H]+	5-Methoxysalicylic acid	Phenolic acids	Phenolic acids	2612-02-4	3	141740	74913.3	126730	663532	554415	614660	343755	342080	373500	9	9	9	9	9	9	9	9	9	730195	508021	566956	857995	450711	726358	397329	389857	443591	144614	295384	135314	92901.5	103938	208134	275270	291970	311957	180070	205074	-
Lmhn000921	481.06	301	482.07	C20H18O14	[M-H]-	3,4,5,3',4',5'-Hexahydroxydiphenoyl Acid-glucose	Tannins	Tannin	-	2	114094	119812	414405	187193	121516	231157	83512.2	41609.5	46512	298212	328394	223624	257136	283560	490681	442777	462637	465052	704683	554339	410480	119932	78634.4	153786	222693	207179	233491	171645	179120	194276	251782	159612	239633	319718	426666	437143	240040	365260	-
Lmgp002593	123.04	77.04	122.037	C7H6O2	[M+H]+	3-hydroxybenzaldehyde	Phenolic acids	Phenolic acids	100-83-4	2	108593	112904	134153	127606	157368	174494	189717	189445	200405	202348	196518	184293	174602	150901	161121	118849	107797	133860	197095	187667	216703	192143	172803	181480	313032	286357	279649	201130	149297	188161	192223	194074	221284	110250	165744	216994	185653	189517	C03067
pmn001468	461.13	137.02	462.137	C19H26O13	[M-H]-	Sibiricose A3	Phenolic acids	Phenolic acids	139726-39-9	2	46394	56322.4	42014.2	45569.9	39222.9	44712.3	18904.7	10714	12250	81865.3	83075.8	84155.9	57294	36134	42685.1	33286.8	34648.9	49069	91166	85357.1	113666	55609.4	59239.7	68600.1	40605.2	51894.2	46653.9	72656.3	51286.6	69899.3	29172.5	50478.3	78973.7	25237	49998.5	37220.6	42932.6	39466.5	-
Lajp002779	883.21	595.14	882.201	C45H38O19	[M+H]+	Gallocatechin-(4α->8)-Catechin-(4α->8)-Catechin	Flavonoids	Flavanols	87421-89-4	2	1.89759e+06	1.6588e+06	2.99506e+06	2.0437e+06	2.21117e+06	2.49148e+06	5.52304e+06	2.95426e+06	5.28312e+06	4.01502e+06	5.03064e+06	2.61304e+06	3.38107e+06	5.603e+06	5.43303e+06	2.1868e+06	2.49559e+06	2.59232e+06	1.28208e+06	1.23036e+06	1.3131e+06	1.36235e+06	1.42676e+06	1.92927e+06	7.51991e+06	5.6446e+06	5.11077e+06	3.59235e+06	2.09003e+06	2.98463e+06	1.46532e+06	1.54105e+06	1.29207e+06	3.33607e+06	3.28557e+06	2.99984e+06	1.70095e+06	3.05086e+06	-
pmb0475	671.18	509	670.174	C29H34O18	[M+H]+	Gallic acid-4-O-(6'''-feruloyl)sophoroside	Phenolic acids	Phenolic acids	-	3	272249	293995	224293	60391.8	54021.2	108586	879380	255765	199881	192901	106330	648145	182640	211748	184166	92009	108070	169179	135362	123230	169766	150870	122346	196155	317633	293211	281497	337516	272031	245940	286180	423264	221565	256905	142102	186485	160175	186630	-
pmb1207	339.09	177.05	338.079	C19H14O6	[M+H]+	O-Feruloyl 3-hydroxycoumarin	Lignans and Coumarins	Coumarins	-	2	673270	708828	643646	1.03802e+06	578326	502685	375970	274933	388674	441996	353453	506075	485411	425917	387543	517713	472320	432194	483636	512226	512200	478702	502785	419348	621687	400967	394433	272978	412651	299102	654883	517665	507391	623943	422474	604786	414108	382615	-
mws1434	431.1	311.05	432.106	C21H20O10	[M-H]-	Apigenin-6-C-glucoside (Isovitexin)	Flavonoids	Flavones	38953-85-4	3	106750	113021	119117	288440	326630	331103	28683.8	25387.4	17342	26598.5	61899.5	48141	31037.5	32218.8	29312.1	16695.2	29162.8	17666.6	92197.3	65574.1	80014	57864.7	54588.6	45270.3	60741.3	65435.4	83154.1	18914.7	19488.7	14900.6	65063.7	59942.3	57092.2	43372.5	66482.9	37104.8	57880.1	46086.9	C01714
Lmpp003465	481.1	319.04	480.09	C21H20O13	[M+H]+	Myricetin-3-O-β-D-glucoside	Flavonoids	Flavonols	19833-12-6	1	8.04117e+06	1.01255e+07	1.87231e+07	3.57737e+06	4.19984e+06	4.77567e+06	4.80102e+06	5.76534e+06	1.18228e+07	1.14026e+07	2.51375e+07	1.0877e+07	9.88431e+06	1.78161e+07	1.58441e+07	1.25528e+07	1.51738e+07	1.33913e+07	1.2011e+07	1.10945e+07	8.39383e+06	2.67632e+07	1.59234e+07	1.5e+07	1.01545e+07	6.90856e+06	1.01733e+07	2.34547e+07	2.04471e+07	1.25711e+07	8.62925e+06	1.19311e+07	1.83503e+07	1.46314e+07	2.20912e+07	1.68981e+07	1.24137e+07	1.39255e+07	-
Smcn001947	623.2	161.03	624.205	C29H36O15	[M-H]-	Acteoside; Verbascoside*	Phenolic acids	Phenolic acids	61276-17-3	2	42559.6	30074	38583.2	58578.1	72220.6	48344.4	58576.6	31975	31483.5	28353.5	66579.3	53670	21134.3	35978.7	38050.3	27596.1	33013.1	19999.2	70479.5	33976.9	61049.9	325261	51149	53707.1	38363.4	25165.8	29691.7	25290.4	18968.2	14950.5	41997.4	74964.9	217447	33880.3	58932.3	42258	50594.4	35723.2	C10501
Hmmp003156	595.16	313.07	594.159	C27H30O15	[M+H]+	Isovitexin-7-O-glucoside(Saponarin)	Flavonoids	Flavones	20310-89-8	3	270576	251614	316313	198663	230417	230983	549855	531587	441816	269003	305286	144213	472197	524995	578431	771611	777620	781090	157457	142127	147366	282596	251750	286534	439366	351076	314841	337576	346331	317675	123995	270222	280364	346210	387780	399271	458707	227474	C08064
Lmfp003403	481.1	319.05	480.09	C21H20O13	[M+H]+	Quercetagetin-7-O-glucoside(Quercetagitrin)*	Flavonoids	Flavonols	548-75-4	1	1.5891e+07	7.35874e+06	8.85471e+06	6.86881e+06	3.78503e+06	3.61361e+06	3.40117e+06	6.85253e+06	4.71844e+06	1.08769e+07	1.94831e+07	9.46557e+06	8.83507e+06	1.76855e+07	1.35314e+07	1.66963e+07	1.66463e+07	1.30769e+07	9.50827e+06	7.78583e+06	1.13667e+07	1.54794e+07	1.88869e+07	1.72938e+07	8.46562e+06	5.20778e+06	8.81068e+06	8.295e+06	1.14406e+07	1.04163e+07	1.42652e+07	1.08355e+07	1.35316e+07	7.66574e+06	1.29583e+07	9.86436e+06	1.45796e+07	1.12487e+07	-
MWSHY0142	617.11	315.07	616.106	C28H24O16	[M+H]+	Quercetin-3-O-(2''-O-galloyl)galactoside	Flavonoids	Flavonols	53209-27-1	3	41680	40010	5005	10134.2	5659.55	4847.45	20005	12983.6	5507.83	19821	19650.1	16229.1	11670	6215.15	6670	34407	44623.3	36424.2	26382.9	40974	34976.3	36999.8	59131.4	58944.8	5082.39	8616.88	4563.04	29353.2	36972.2	32784	2418.38	8468.39	30010	20886.5	27026.2	16726.1	18258.1	28908.1	-
MWSHY0162	627.16	303.06	626.148	C27H30O17	[M+H]+	Quercetin-3-O-sophoroside (Baimaside)*	Flavonoids	Flavonols	18609-17-1	1	2.05248e+07	2.69511e+07	2.7404e+07	128965195	6.69488e+07	1.89532e+07	7.5271e+06	8.93285e+06	9.83574e+06	3.4157e+07	2.99576e+07	2.23586e+07	1.96951e+07	3.71301e+07	5.74483e+07	3.69978e+07	1.19908e+07	1.93786e+07	1.36944e+07	1.34936e+07	1.50989e+07	1.9313e+07	2.19432e+07	1.99092e+07	2.10531e+07	9.6524e+06	1.15419e+07	4.08167e+07	2.55576e+07	3.27967e+07	1.8304e+07	1.71107e+07	2.57419e+07	2.06319e+07	3.43199e+07	2.02903e+07	3.19098e+07	3.08327e+07	C12667
Lmzn001983	375.13	135.05	376.137	C16H24O10	[M-H]-	D-Threo-guaiacylglycerol-7-O-β-D-glucoside	Phenolic acids	Phenolic acids	-	1	74462.6	114700	133777	239507	283660	256018	256726	134970	218770	354655	468185	374429	202042	269487	244280	186374	154276	149239	188377	204774	184052	255190	253314	262727	256567	200556	248279	64131.7	66362	61652.9	105161	106102	157470	179907	316542	196443	204716	221738	-
HJAP126	817.24	509.13	816.232	C35H44O22	[M+H]+	Syringetin-3-O-rutinoside-7-O-glucoside	Flavonoids	Flavonols	-	1	1.20547e+06	661032	911917	12476.6	10246.2	13553.3	10678.6	4649.26	4958.16	7092.73	2407.11	10499.9	6697.68	23296	19974.6	8.63556e+06	4.87992e+06	6.2433e+06	1.4876e+07	1.47087e+07	1.53457e+07	1.31685e+07	1.20676e+07	2.34688e+07	11670	28290.8	5501.42	14961860	1.19073e+07	1.02087e+07	29691.2	13414.9	21112.8	5.26734e+06	4.82415e+06	4.51019e+06	7.21336e+06	3.96289e+06	-
Lmsn005122	461.11	169.01	462.116	C22H22O11	[M-H]-	1-O-Galloyl-6-O-Cinnamoyl-β-D-glucose*	Phenolic acids	Phenolic acids	115746-69-5	3	57353.3	35401.1	62773.9	31000.6	35951.3	34593.3	306304	285918	323319	50248.6	25706.2	24462.9	13874.6	6399.6	4280.28	26445.4	28527	28721.2	59021.5	63532	29563.9	1037.66	1787.73	3720.48	8340	9225.62	7127.74	166496	184350	189641	12684.5	18202.4	11416.9	77127.3	94039.5	74144.3	53912.9	53578.6	-
Wagp004812	491.15	329.1	490.147	C24H26O11	[M+H]+	5-Hydroxy-6,7,4'-Trimethoxyflavone 5-O-glucoside	Flavonoids	Flavones	-	3	238403	284472	300266	176693	167664	195713	238221	203394	163594	133053	116310	96150	173605	230114	296980	154591	68355	96798.7	408581	375909	417498	243654	238172	393880	325259	246286	362629	154447	125941	151458	130457	211379	197269	227914	247659	161448	157174	273459	-
MWS3046	181.05	121.03	182.058	C9H10O4	[M-H]-	3-(3-Hydroxyphenyl)-3-hydroxypropanoic acid	Phenolic acids	Phenolic acids	3247-75-4	3	27839.8	17750.4	25470.2	20037.1	19560.7	22116.2	11433.3	13535.4	16941.8	9023.61	6914.51	6019.68	10528.1	6012.1	11858.4	41884.4	35810.3	47449.7	13238.7	13801.8	14731.4	9618.13	12946.2	24800.1	3310.34	5750.74	5416.51	14523	15936.6	17149	12031.8	15373.4	7515.81	14133.1	11428.3	18736.5	17139.6	21971.1	-
Zmcp002666	627.14	303.05	626.148	C27H30O17	[M+H]+	Quercetin-3,7-Di-O-glucoside*	Flavonoids	Flavonols	-	1	8.68782e+06	7.24467e+06	7.98379e+06	8.01858e+06	6.30238e+06	8.48325e+06	1.5542e+06	986479	1.04811e+06	1.41952e+07	1.34889e+07	1.58653e+07	1.52333e+07	1.39364e+07	8.42743e+06	4.27048e+06	7.97581e+06	8.66195e+06	3.9775e+06	3.92616e+06	3.32708e+06	7.2638e+06	6.54908e+06	6.72816e+06	2.43762e+06	2.53287e+06	2.24759e+06	9.13346e+06	1.61693e+07	1.37647e+07	7.01072e+06	2.39606e+06	5.55656e+06	1.12585e+07	8.15819e+06	8.58263e+06	7.83874e+06	5.57133e+06	-
MWSmce712	165.09	91.05	164.084	C10H12O2	[M+H]+	Ethyl phenylacetate	Phenolic acids	Phenolic acids	101-97-3	3	85072.9	85592.3	75288.2	70840.3	95666.8	80944.1	83627.4	86034.3	64116.8	75670.9	76050.7	82054.8	93063.9	116603	41242.1	126049	98198.1	84735.6	92632	58927.3	103874	121993	107463	58544.2	115177	54543.3	53494.8	114909	108805	107650	60207	114469	70090.7	77619.3	52303.9	87881.9	89393.7	108749	-
pmb3012	461.11	299.06	462.116	C22H22O11	[M-H]-	Chrysoeriol-7-O-glucoside	Flavonoids	Flavones	19993-32-9	3	2.03828e+06	1.92548e+06	1.99759e+06	907433	1.02457e+06	834927	927067	907963	817432	1.39745e+06	1.25286e+06	1.13987e+06	1.68312e+06	1.60201e+06	1.52063e+06	752223	751980	729708	728666	730670	763502	1.52137e+06	1.57687e+06	1.43992e+06	1.08891e+06	1.08472e+06	983762	221977	220287	623478	840161	823793	822660	806149	1.31067e+06	813061	803719	805736	-
pmp000573	447.13	285.08	446.121	C22H22O10	[M+H]+	Acacetin-7-O-galactoside	Flavonoids	Flavones	-	3	9628.58	18498.2	30870.3	57663.1	66354.6	52372.8	10966.6	15645.3	10225.9	44907.5	66191.8	46799.2	52319.7	33723.2	24249.9	19969.5	9205.64	19814.6	95583.3	45318.9	70574.8	52095.9	101087	91141.8	82349.8	52135.9	21013.7	47192.3	51193.1	62072.6	24385.9	51170	41541.8	31156.8	30553.4	46486.3	54288.4	42062.8	-
Wasn004983	435.09	153.02	436.101	C20H20O11	[M-H]-	5-Galloyl-6-O-Benzoyl Glucose	Phenolic acids	Phenolic acids	-	3	108380	77386.1	271274	390898	383809	327887	213453	264863	266500	461413	458092	455578	193010	234140	168221	266045	289516	84218.4	337873	298510	291428	248751	299460	129833	377459	334432	333295	371823	110125	183576	478287	94037.4	336213	228864	227346	293403	167453	160433	-
pmp000087	269.1	177.05	268.095	C13H16O6	[M+H]+	2-Feruloyl-sn-glycerol	Phenolic acids	Phenolic acids	-	3	58737.5	81949.1	62787.1	124300	129548	58959.8	57869.6	31659.6	43121.9	8194.91	40010	25177.3	13646	37806.2	34844.8	55851	49671.5	41541.3	30584.7	77447.1	70975.4	51869.4	30094.3	40966.4	51468.5	24709.5	39299.5	29493.8	43618.9	53007.6	58406.5	108925	72600.9	64531.8	40916.4	44883.5	74246.1	51196.5	-
Lmqn001932	579.21	417.16	580.216	C28H36O13	[M-H]-	Syringaresinol-4'-O-glucoside; Acanthoside B	Lignans and Coumarins	Lignans	7374-79-0	3	220175	61371.2	69246.8	9	9	9	431897	535711	561102	75594.3	46860.8	39028.3	104672	154234	141305	51680	29747.4	26287.1	505808	188564	449220	35010	25287.9	30882.8	245817	118449	222331	25277.9	20778.8	23797.9	19756.4	43345	24981.5	109709	77382.7	71355.6	79832.6	125332	C10890
Hmcp001578	641.17	479.11	640.164	C28H32O17	[M+H]+	Isorhamnetin-3,7-O-diglucoside	Flavonoids	Flavonols	6758-51-6	1	385529	498495	454034	573607	816040	997118	382327	401209	404647	699342	1.25685e+06	1.68487e+06	1.3355e+06	1.20924e+06	2.22544e+06	1.01424e+06	1.11493e+06	1.06232e+06	829701	663322	678315	1.21588e+06	772043	861634	1.64017e+06	2.13529e+06	1.41853e+06	851281	1.83672e+06	1.56144e+06	1.06295e+06	1.28954e+06	1.31895e+06	1.37379e+06	993831	658250	1.12347e+06	1.24065e+06	-
MWSHC2017	319.05	153.02	318.038	C15H10O8	[M+H]+	Myricetin	Flavonoids	Flavonols	529-44-2	2	966549	704162	877309	393986	419054	375543	414409	411845	390424	1.03875e+06	1.22082e+06	891770	1.20904e+06	1.2149e+06	1.01511e+06	1.98955e+06	2.09858e+06	1.62934e+06	864504	776116	629797	759408	985382	1.36399e+06	510554	535972	608956	1.26059e+06	395969	1.49011e+06	672705	612924	839887	446125	585258	801312	812039	868110	C10107
Lmtp003948	481.13	319.05	480.127	C22H24O12	[M+H]+	3',5',5,7-Tetrahydroxy-4'-methoxyflavanone-3'-O-glucoside	Flavonoids	Flavones	-	2	1.28889e+07	7.2443e+06	1.29383e+07	3.30891e+06	9.29589e+06	8.44852e+06	6.28333e+06	5.06675e+06	1.17203e+07	1.39786e+07	1.81705e+07	1.92625e+07	1.33294e+07	2.38352e+07	2.53167e+07	2.13735e+07	1.2697e+07	1.58053e+07	9.96762e+06	7.74849e+06	9.38689e+06	1.81249e+07	2.14657e+07	1.5557e+07	7.38311e+06	7.74617e+06	9.37745e+06	2.27523e+07	2.53453e+07	3.37694e+07	1.43295e+07	1.51907e+07	1.73162e+07	7.78414e+06	1.6098e+07	1.30282e+07	1.06044e+07	1.27417e+07	-
Zbnp004589	655.19	347.07	654.18	C29H34O17	[M+H]+	Limocitrin-7-O-glucoside	Flavonoids	Flavonols	-	1	268142	524524	1356435	1670	8340	5005	9	9	9	9	9	9	9	9	9	2.10434e+06	3.51428e+06	1.39047e+06	816536	1.43085e+06	711583	2.38125e+06	3.47459e+06	1.3932e+06	1670	3340	1201.31	1.36813e+06	1.18442e+06	3.76169e+06	1212.9	4841.57	9	601259	599248	606791	1.02146e+06	829596	-
Lmhn002051	283.05	167.04	284.053	C12H12O8	[M-H]-	Vnilloylmalic acid	Phenolic acids	Phenolic acids	-	2	258734	293255	303532	58241.6	48343.6	52151	95896.8	111933	120260	35317	44356.5	55308.9	59336.3	52631.7	55481.3	50654.7	47470	50362.6	58074.8	79299.3	78544	65927	70089.1	67086.9	55073.9	90797.7	54416	115679	123489	125228	60817.7	47133.2	36735.7	46535.9	71440.4	49333.1	87548.2	69185.8	-
MWSHY0111	447.13	285.08	446.121	C22H22O10	[M+H]+	Calycosin-7-O-glucoside	Flavonoids	Isoflavones	20633-67-4	2	420117	433082	490540	1062285	558728	501300	579843	704846	698934	229439	203294	192117	183557	132711	191060	179012	248307	293260	457666	441322	486605	323494	283717	285883	217149	173936	193254	521283	470321	535043	276127	282821	363138	211358	402117	298681	244879	366032	-
Lahp003997	655.19	331.08	654.18	C29H34O17	[M+H]+	Glucosyl-rhamnazin-3-O-β-D-glucoside*	Flavonoids	Flavonols	-	2	50015	26424.2	50615.7	138039	224925	173960	198475	57928.1	38532.5	129343	134729	185552	112322	81808.2	84761.9	20005	48345	36675	72795.9	47711.8	98123	86700	67730.1	34850.5	105123	103240	174473	92281.7	99827.1	63742	19028.6	23694.8	17684.6	62627.7	84788.8	116720	71649.4	70020	-
Lmgp004539	655.19	331.08	654.18	C29H34O17	[M+H]+	5,7,4'-Trihydroxy-6,8-dimethoxyisoflavone-7-O-galactoside-glucoside*	Flavonoids	Isoflavones	-	2	50015	26424.2	50615.7	138039	224925	173960	198475	57928.1	38532.5	129343	134729	185552	112322	81808.2	84761.9	20005	48345	36675	72795.9	47711.8	98123	86700	67730.1	34850.5	105123	103240	174473	92281.7	99827.1	63742	19028.6	23694.8	17684.6	62627.7	84788.8	116720	71649.4	70020	-
mws1000	287.06	149.02	288.063	C15H12O6	[M-H]-	Fustin	Flavonoids	Flavanonols	20725-03-5	3	35843.7	37239.7	48876.8	57719	44816.5	35599.2	95209.9	195566	120094	82510	104055	95430.7	128706	84099	109350	65157.8	63654.8	107363	46389.6	94973.4	33037.8	47682	74216.6	51416.4	154435	104569	95355.5	83546.9	85066.4	77829.8	47677.8	56090.2	73211.1	73305.4	117671	68664.2	121575	118220	C01378
Lmcp003788	479.12	317.06	478.111	C22H22O12	[M+H]+	Isotamarixin*	Flavonoids	Flavonols	-	2	4.10792e+07	3.78657e+07	3.16005e+07	4.76495e+07	4.13427e+07	4.43467e+07	1.86545e+07	2.44285e+07	2.77943e+07	3.45668e+07	2.85415e+07	2.3175e+07	4.71758e+07	8.13047e+07	6.69045e+07	5.78874e+07	1.85021e+07	4.17962e+07	5.06442e+07	3.17805e+07	6.13071e+07	2.0799e+07	1.28633e+07	1.92578e+07	5.06791e+07	5.99317e+07	3.25714e+07	2.60854e+07	1.87337e+07	3.79334e+07	3.66375e+07	17698585	2.84573e+07	2.14538e+07	2.5743e+07	3.43346e+07	4.24954e+07	3.721e+07	-
Lmjp002461	611.16	303.05	610.153	C27H30O16	[M+H]+	Quercetin-3-O-neohesperidoside*	Flavonoids	Flavonols	29662-79-1	1	5.68416e+06	5.26578e+06	9.6728e+06	3.09421e+06	3.16756e+06	3.86766e+06	782374	658470	738483	1.1014e+06	1.18399e+06	1.45322e+06	714584	370281	543276	4.36598e+07	7.07665e+07	5.53997e+07	2.55956e+07	3.50605e+07	4.32358e+07	3.68808e+07	3.03421e+07	3.75561e+07	564540	539099	906339	3.76951e+07	1.77624e+07	6.6693e+07	1.41317e+06	1.3429e+06	2.06391e+06	2.10373e+07	1.37707e+07	1.03094e+07	1.65311e+07	1.933e+07	-
Lmsp004166	611.16	303.05	610.153	C27H30O16	[M+H]+	Quercetin-3-O-glucoside-7-O-rhamnoside*	Flavonoids	Flavonols	-	1	5.68416e+06	5.26578e+06	9.6728e+06	3.09421e+06	3.16756e+06	3.86766e+06	782374	658470	738483	1.1014e+06	1.18399e+06	1.45322e+06	714584	370281	543276	4.36598e+07	7.07665e+07	5.53997e+07	2.55956e+07	3.50605e+07	4.32358e+07	3.68808e+07	3.03421e+07	3.75561e+07	564540	539099	906339	3.76951e+07	1.77624e+07	6.6693e+07	1.41317e+06	1.3429e+06	2.06391e+06	2.10373e+07	1.37707e+07	1.03094e+07	1.65311e+07	1.933e+07	-
Lmdp003509	435.09	303.06	434.085	C20H18O11	[M+H]+	Quercetin-3-O-xyloside (Reynoutrin)	Flavonoids	Flavonols	549-32-6	1	1.98151e+06	1.84021e+06	4.79107e+06	1.8748e+06	2626519	3.23286e+06	1.80905e+06	3.19463e+06	1.34533e+06	4.10387e+06	1.06906e+06	1.03084e+06	5.9625e+06	1.12854e+07	5.84401e+06	1.5022e+06	973882	549261	1.82148e+06	6824780	3.38223e+06	367561	363929	306552	5.24338e+06	13245900	6.88634e+06	467031	409466	2036125	480432	1.8808e+06	572937	3.55063e+06	3.21816e+06	2.63194e+06	3.61156e+06	1.73196e+06	-
pmb3064	499.15	163.2	500.153	C22H28O13	[M-H]-	3-O-p-Coumaroylquinic acid-O-glucoside	Phenolic acids	Phenolic acids	-	3	616350	1.07479e+06	1.73016e+06	7.39857e+06	7.49783e+06	8.15165e+06	307463	239651	319904	3.23915e+06	3.05484e+06	4.06198e+06	1.23567e+06	2.35243e+06	2.28573e+06	1.4925e+06	762220	756055	1.3356e+06	2.01752e+06	1.35554e+06	2.27451e+06	2.15732e+06	2.27843e+06	366826	730051	269234	1.01472e+06	925907	819099	1.4175e+06	3.46461e+06	2.34867e+06	948579	1.71389e+06	1.01764e+06	1.64467e+06	1.24257e+06	-
Lcyp000680	449.15	287.09	448.137	C22H24O10	[M+H]+	Padmakastin*	Flavonoids	Isoflavones	-	2	103950	76859.6	82111.3	62790.7	85224.4	74333.5	77756.5	108175	84957.1	52551	100657	55066.6	91413.4	93290.1	79254.5	84549.2	119141	74289.7	111052	96737.1	102654	72193.7	102685	83972.6	79108.6	121306	102891	56569.6	61573	71846.1	154775	104486	78994.9	49104.3	71218.8	93003.6	65619.1	98265	-
Hmlp003068	627.15	303.05	626.148	C27H30O17	[M+H]+	Meratin*	Flavonoids	Flavones	27215-04-9	1	3.03832e+06	1.42076e+07	1.24226e+07	1.3461e+07	1.50971e+07	1.84005e+07	2.48748e+06	826070	1.40859e+06	3.38551e+07	3.73066e+07	1.59668e+07	3.12781e+07	3.99372e+07	3.3465e+07	2.24807e+07	1.73291e+07	1.92995e+07	1.84318e+06	1.19486e+06	1.62732e+06	1.65282e+07	3.2084e+06	2.58528e+06	4.4548e+06	4.37873e+06	4.3154e+06	1.75268e+07	2.11148e+07	2.1153e+07	6.38697e+06	6.42621e+06	6.73129e+06	2.14813e+07	1.57707e+07	1.04795e+07	1.39329e+07	1.36557e+07	-
MWSmce159	193.05	147.04	192.042	C10H8O4	[M+H]+	6,7-Dihydroxy-4-methylcoumarin	Lignans and Coumarins	Coumarins	529-84-0	3	277612	235433	208490	286823	277470	268834	245470	287512	211830	91177.5	279879	113115	234384	149903	218768	107560	188091	102003	225219	101639	322338	276857	130065	188465	253194	355128	242175	122772	124679	177632	116534	208931	340328	205661	211950	151552	177052	300726	-
Lmjp003231	495.11	333.07	494.106	C22H22O13	[M+H]+	Patuletin-3-O-glucoside*	Flavonoids	Flavonols	-	1	2.12307e+07	1.07843e+07	8.57792e+06	3.16927e+06	4.94665e+06	7.89282e+06	1.32309e+07	1.02729e+07	10813215	6.99765e+06	8.94922e+06	8.15946e+06	1.02441e+07	1.71548e+07	1.2374e+07	1.51648e+07	1.75818e+07	1.11575e+07	8.35005e+06	6.86284e+06	8.18652e+06	1.25122e+07	1.7731e+07	1.53028e+07	7.32192e+06	6.88387e+06	1.63462e+07	1797950	1.84964e+07	1.10046e+07	2.13494e+07	1.93729e+07	1.11387e+07	9.82299e+06	7.89978e+06	1.28001e+07	6.51784e+06	7.90095e+06	-
Zmhn002574	623.16	315.05	624.169	C28H32O16	[M-H]-	Rhamnazin 3-Glucosyl-Arabinofuranoside	Flavonoids	Flavonols	-	2	350541	338535	369405	182440	159268	183415	114418	110447	107977	157976	130231	148663	193975	211432	217191	805796	1.36223e+06	964078	867510	835851	852276	1.0535e+06	1.51161e+06	978427	132126	167317	188442	910805	744439	1.67074e+06	105295	152324	132934	372279	299552	548604	342186	309233	-
pmn001320	237.08	163.04	238.084	C12H14O5	[M-H]-	1-O-p-Cumaroylglycerol	Phenolic acids	Phenolic acids	106055-11-2	3	13828.6	20438.3	25005	36208.1	36320.9	20565.6	13324	19844.1	22269.2	33211.9	32505.9	25294	10488.9	16310.6	14895.9	26302.6	13877.1	15121.5	23409.9	16675	17337.1	21495.3	25202.4	25687.3	15675.1	13988.7	23952.9	15566.2	4852.24	23488.7	34454.5	30252	30254.5	23401.8	29686.3	14110.4	18344.2	21086	-
Lmwp003442	449.11	287.06	448.101	C21H20O11	[M+H]+	Amoenin*	Flavonoids	Flavonols	-	3	1.39583e+06	1.46377e+06	1.09938e+06	5.59621e+06	6.77573e+06	5.44708e+06	649322	692976	786754	1.58634e+06	1.95038e+06	2.51982e+06	2.51593e+06	2.92555e+06	3.44918e+06	3.9258e+06	4.5412e+06	6.4149e+06	1.20265e+06	1.38162e+06	814832	2.04534e+06	2.27515e+06	2.87294e+06	481632	855110	712689	4.75474e+06	4.81001e+06	2.90827e+06	3.21218e+06	2.5692e+06	3.44359e+06	3.26984e+06	1.96616e+06	1.93215e+06	1.72397e+06	2.32655e+06	-
mws1212	209.08	177.05	208.074	C11H12O4	[M+H]+	Ferulic acid methyl ester	Phenolic acids	Phenolic acids	2309-07-1	3	1.07309e+06	1.34267e+06	1.0783e+06	236581	270584	236543	504117	543742	671570	482934	475731	565223	527376	551132	532413	1.1641e+06	1.31555e+06	1.27742e+06	239705	207236	239660	148079	150937	158337	423573	448479	474095	542452	524288	539534	115765	129041	139723	501151	493892	674552	796513	922869	-
Hmgp001758	657.17	333.06	656.159	C28H32O18	[M+H]+	Patuletin-3-O-gentiobioside	Flavonoids	Flavonols	-	1	1.2664e+06	476261	833608	322499	163547	304970	181678	237708	261165	437058	512428	1.3992e+06	453759	543209	814303	289572	278076	289979	330567	367556	125983	436058	526957	460093	433539	209734	287829	516853	367060	372290	476451	845879	598907	318646	408973	398794	618825	361116	-
Zbfn003303	337.09	163.04	338.1	C16H18O8	[M-H]-	3-(Hydroxycinnamoyl)-quinic acid*	Phenolic acids	Phenolic acids	-	1	6.70125e+06	6.42938e+06	1.00274e+07	6.57978e+06	3.73792e+06	6.43389e+06	3.11644e+06	2.94686e+06	3.11774e+06	3.8683e+06	4.10506e+06	2.16413e+06	5.9949e+06	3.231e+06	3.43594e+06	1.14392e+07	6.1051e+06	6.69404e+06	7.90075e+06	4.03181e+06	8.19841e+06	5.24284e+06	1.05318e+07	1.01743e+07	3.24122e+06	2.8861e+06	3.71108e+06	3.59067e+06	5.33219e+06	3.99699e+06	4.00286e+06	7.36204e+06	3.98889e+06	4.49727e+06	6.28347e+06	5.65382e+06	7.38522e+06	3.52617e+06	-
Lmmp004257	463.12	317.06	462.116	C22H22O11	[M+H]+	6-C-Methylquercetin-3-O-rhamnoside	Flavonoids	Flavonols	-	2	1.18793e+06	1.40735e+06	1.11363e+06	927061	897161	671642	1.61489e+06	2.40693e+06	2.80545e+06	1.96062e+06	1.14784e+06	1.47894e+06	3.00856e+06	3.85938e+06	3.36949e+06	708018	693626	770587	1.0764e+06	1.0626e+06	464672	376380	553074	724823	3.1895e+06	2.47648e+06	2.91046e+06	1.58327e+06	3.31884e+06	2.12683e+06	1.6919e+06	1.82077e+06	3.02381e+06	1.0676e+06	1.31184e+06	832863	1.15835e+06	1.74116e+06	-
pmf0132	141.02	123.01	140.011	C6H4O4	[M+H]+	Coumalic acid	Phenolic acids	Phenolic acids	500-05-0	3	128323	122500	131645	30942.1	67201.6	72773	75796.1	74253.7	65205.9	9	9	9	79953.3	129014	83154.5	41764.3	68057	68105	35390.1	66396.2	86382.9	67229.4	62214.3	38205	85857.9	73054	72724.1	102286	60126.6	58020.8	32739.9	54488.9	24840.9	74315	122565	67705.5	82071.8	65520.2	-
Zbfn006175	547.18	163.04	548.189	C27H32O12	[M-H]-	2-(2,3,4-Trimethoxyphenylpropionyl)-6-(p-coumaroyl)glucoside	Phenolic acids	Phenolic acids	-	2	46583.1	52422.1	44620.2	2374.42	6427.65	832.905	104562	121283	127411	42341.2	61982.4	85612	100279	117643	100813	54380.4	49532.5	47071.2	192613	217983	188456	7501.02	3737.23	2074.99	177028	135738	140807	23246.6	21710	21165.6	1253.33	2721.43	1811.95	62637.9	55115.6	41944.7	88494.3	55470.5	-
MWSHY0165	449.14	287.1	448.137	C22H24O10	[M+H]+	Isosakuranetin-7-O-glucoside (Isosakuranin)*	Flavonoids	Flavonols	491-69-0	2	34299.6	42880.3	47193.2	79541.3	45172.2	28854.4	56359.5	60498.3	66929.5	26276.8	25371.5	48882.8	41949.7	37806.7	35029.1	75446.4	38748	78093.5	108438	59171.9	55238.1	29022	53476.1	26165.2	80463.9	123700	100827	82816.4	82525.5	52174.3	124330	47851	72711.5	48899.5	73877.1	31995.1	60373.6	57768.3	-
mws0789	255.07	151	256.074	C15H12O4	[M-H]-	Pinocembrin (Dihydrochrysin)	Flavonoids	Flavanones	480-39-7	2	89227.5	92883.9	89959.8	86061.2	85605.1	88635.5	58513.9	57802.9	63171.1	58448.8	68567	50117.3	128344	128885	97725.6	54850.3	51828.6	51647.4	26814	28375.8	23657.7	95164.4	94239.1	95404.8	5075.99	7174.64	19326	13622.7	6373.41	5629.39	31062.1	30698.9	30781.8	46147.2	78791.3	44068.4	47752.1	44893.3	C09827
pmp000100	867.21	715.2	866.206	C45H38O18	[M+H]+	Arecatannin B1	Tannins	Tannin	79763-28-3	1	225296	234064	213027	516987	439379	447944	1.25385e+06	1.51934e+06	1.42463e+06	1.13198e+06	1.03123e+06	1.07093e+06	1.75561e+06	1.30594e+06	1.3307e+06	221303	232552	310692	65480.6	110674	132571	94646.6	102130	94114.9	1.19516e+06	1.09148e+06	1.28116e+06	300698	222875	317362	133910	155522	86991	1.06417e+06	654132	519520	679723	666979	C17892
pmp000237	579.13	283.06	578.127	C26H26O15	[M+H]+	Apigenin-6-C-(2''-glucuronyl)xyloside	Flavonoids	Flavones	-	3	23711.6	52827.6	40010	88803.5	68281.3	37817.5	98471	194624	298225	372398	293688	316294	421042	228520	553303	61145.5	91165.9	69813.1	38927.9	44478.9	63468.8	27670.8	27962.5	40842.7	128899	118390	275270	55640.4	64271.7	60032.1	27369.9	81169.6	32043.2	204915	207304	134887	265229	138477	-
Lmjp002596	597.14	303.05	596.138	C26H28O16	[M+H]+	Quercetin-3-O-sambubioside*	Flavonoids	Flavonols	83048-35-5	2	534333	257209	503149	349163	434081	459956	224156	90028	46397.5	321909	365933	3449625	237213	376078	1774325	281950	599888	1.17885e+06	9	9	9	842226	1.20904e+06	1.13755e+06	350924	262477	133671	861475	1.32684e+06	1.15826e+06	537760	129352	436211	403980	429235	654840	666836	365415	C12637
Zbsp004136	597.14	303.05	596.138	C26H28O16	[M+H]+	Quercetin-3-O-(6''-O-arabinosyl)glucoside*	Flavonoids	Flavonols	-	2	534333	257209	503149	349163	434081	459956	224156	90028	46397.5	321909	365933	3449625	237213	376078	1774325	281950	599888	1.17885e+06	9	9	9	842226	1.20904e+06	1.13755e+06	350924	262477	133671	861475	1.32684e+06	1.15826e+06	537760	129352	436211	403980	429235	654840	666836	365415	-
HJAP005	495.11	333.07	494.106	C22H22O13	[M+H]+	Laricitrin-3-O-glucoside*	Flavonoids	Flavonols	39986-90-8	1	8.94441e+06	9.13539e+06	1.52255e+07	8.75743e+06	4.95466e+06	3.31875e+06	6.84905e+06	8.34834e+06	6.89903e+06	8.84791e+06	17869835	7.01987e+06	1.28206e+07	1.05681e+07	9.16363e+06	1.35866e+07	1.66765e+07	1.6417e+07	6.63181e+06	19591215	5.43427e+06	53449540	2.30288e+07	2.07732e+07	6.49363e+06	5.47921e+06	9.33779e+06	1.26116e+07	1.68479e+07	1.73287e+07	1.07159e+07	8.24018e+06	1.81053e+07	1.70842e+07	1.34456e+07	7.49998e+06	1.34522e+07	1.73031e+07	-
Hmln101664	697.24	535.18	698.242	C32H42O17	[M-H]-	Nortrachelogenin-4'-O-gentiobioside	Lignans and Coumarins	Lignans	-	3	37275.6	49510.7	59686.9	71320.5	48444.2	63905.6	88440.8	84347.1	80786.3	54385.2	54298.6	67587.9	11190.8	31427.6	20235.6	11670	9056.23	33279.4	20767.4	22896.2	27435.1	26150.6	25560	25020.3	6922.99	9053.39	9585.19	34669.6	34145.6	26154.9	28754	31417.8	29351.6	17611.9	32455.8	29884.5	35745.6	20324.3	-
Waxn005284	649.18	487.15	650.164	C33H30O14	[M-H]-	1,5-O-dicaffeoyl-3-O-p-coumarin-glucose	Phenolic acids	Phenolic acids	-	3	98922	110217	131886	73660.8	76063.1	100934	78186.8	67454	62746.4	115225	132082	109858	49781.4	64849.9	40205.1	30324.4	29305.7	48296.2	78085	81577.1	85847.7	121873	124374	69222.2	103556	99746.8	107343	26898	22154.7	33885.7	99570.5	96604.9	94682.2	55286.7	99426.4	74526.9	52291.4	95100.6	-
mws1078	138.06	92.05	137.048	C7H7NO2	[M+H]+	Anthranilic Acid	Phenolic acids	Phenolic acids	118-92-3	3	28340	12507.1	36675	91694.5	49237.4	84871.5	73640.6	95785	92177.9	44398	46222	53523.5	38815.6	22394.4	47507.1	42676.1	26007.3	45010	35773.5	27099.3	45833.8	24998.2	45462.7	38335.9	131735	197731	82775.1	65383.3	43656.7	46220	106016	136843	163987	75637.5	56565.9	49871.8	76201.2	36457.1	C00108
mws0117	181.05	122.04	182.058	C9H10O4	[M-H]-	Homovanillic acid; 4-Hydroxy-3-methoxyphenylacetic acid	Phenolic acids	Phenolic acids	306-08-1	3	62993.1	89146.9	97237.6	175359	156900	163593	96440.9	111004	92809.6	117122	67032.3	128897	89137.4	121460	71087.9	128561	116228	128399	81519.7	83387.6	86811.4	128468	121288	123902	114478	98756.1	122201	39122.9	72101.2	59008.9	100456	72521.7	70632	78833.9	141516	96846.9	67575.7	100535	C05582
pmp000682	538.23	359.15	520.194	C26H32O11	[M+NH4]+	Matairesinol-4'-O-glucoside (Matairesinoside)	Lignans and Coumarins	Lignans	23202-85-9	3	86170.7	42831.2	60526.1	39917.8	68536.9	40998.8	29823.4	44900.9	40530	38971.6	45850.8	66685	36931.4	54581.3	176780	48696.2	76117.8	54491.6	83851.1	101761	50368.5	115134	122006	79928.9	73763.4	78681.2	119232	58643.7	46939.5	51811.9	55131.8	53696	40497.8	88070.1	47899	95370.2	66083.8	55367.6	-
Lmbp003668	419.1	287.05	418.09	C20H18O10	[M+H]+	Kaempferol-3-O-arabinoside*	Flavonoids	Flavonols	-	1	3.32945e+06	4.096e+06	2.64831e+06	5.15448e+06	1.06384e+07	8.83845e+06	1.96327e+06	1.54065e+06	2.87651e+06	730875	555168	390347	1.1089e+07	5.91484e+06	5.46227e+06	428810	926147	395079	1.73866e+06	1.58152e+06	5.13952e+06	138832	178396	93449.7	2.81633e+06	2.47154e+06	2.75154e+06	402304	453724	748347	804139	468972	892557	3.11304e+06	3.12835e+06	2.1075e+06	4.0258e+06	1.9949e+06	-
Lmmp003091	611.16	303.05	610.153	C27H30O16	[M+H]+	Quercetin-3-O-(4''-O-glucosyl)rhamnoside*	Flavonoids	Flavonols	59262-54-3	1	1.2478e+07	6.73089e+06	5.24367e+06	9	9	9	9	9	9	1.00547e+06	931934	1.50224e+06	9	9	9	7.3e+07	4.36536e+07	3.63709e+07	3.76789e+07	3.30826e+07	5.84292e+07	2.63349e+07	2.95936e+07	3.32541e+07	9	9	9	4.35995e+07	4.87507e+07	1.80869e+07	9	9	9	9.06941e+06	7.64686e+06	1.38014e+07	1.61488e+07	1.18836e+07	C17563
pmp001311	627.16	303.1	626.148	C27H30O17	[M+H]+	6-Hydroxykaempferol-7,6-O-Diglucoside*	Flavonoids	Flavonols	-	1	6.40671e+06	4.34097e+06	8.78616e+06	1.74381e+07	1.60582e+07	1.72469e+07	2.15554e+06	1.84425e+06	2.74663e+06	3.06043e+07	2.03252e+07	3.38881e+07	2.61819e+07	2.48179e+07	2.27473e+07	2.62845e+07	1.87021e+07	1.24646e+07	8.24199e+06	5.00404e+06	1.58292e+07	2.47858e+07	1.50076e+07	1.30055e+07	3.21064e+06	3.62937e+06	2.76071e+06	1.25218e+07	1.8962e+07	2.32136e+07	1.47901e+06	4.54641e+06	2.98773e+06	2.42206e+07	1.8542e+07	1.56394e+07	1.19183e+07	1.30809e+07	-
pmn001637	417.08	285.04	418.09	C20H18O10	[M-H]-	Kaempferol-3-O-arabinoside (Juglanin)	Flavonoids	Flavonols	5041-67-8	3	2.56463e+06	2.74592e+06	3.05259e+06	4.95174e+06	4.65033e+06	4.68966e+06	825881	712995	706175	155741	165682	180965	1.51308e+06	1.43681e+06	1.56895e+06	158355	150392	187168	810850	749361	760374	57936.1	58197.6	65243.5	586612	571473	584193	107963	101412	100098	179403	203023	204341	564758	1.01094e+06	567919	619267	554047	-
Hmgp002080	641.17	317.06	640.164	C28H32O17	[M+H]+	Patuletin-7-O-rutinoside	Flavonoids	Flavonols	-	1	363374	417205	302995	466926	422880	887765	1.18959e+06	199263	699253	1280740	1.23558e+06	4.89926e+06	2.16049e+06	1.9764e+06	1.37823e+06	225727	173687	230707	349527	138246	363800	206820	221504	296290	1.184e+06	807464	9806645	188789	1710215	441425	985476	1.96921e+06	1.19281e+06	579518	435269	559586	797489	918987	-
MWSmce467	149.06	108.02	150.068	C9H10O2	[M-H]-	4-Allylcatechol	Phenolic acids	Phenolic acids	1126-61-0	3	8925.42	10076.3	8620.31	6285.5	6686.13	4548.88	10796.7	9128.9	9807.54	5686.16	9475.76	4414.36	4561.05	6207.88	5008.79	5728.49	7563.43	6619.58	8149	8612.11	6094.65	4461.84	5698.75	8245.48	7695.12	7132.46	10257.2	6470.72	5357.74	4489.33	5379.12	5866.59	5069.94	5906.12	9179.92	6004.71	4747.5	4720.12	-
MWSHY0135	625.18	317.08	624.169	C28H32O16	[M+H]+	Isorhamnetin-3-O-rutinoside (Narcissin)*	Flavonoids	Flavonols	604-80-8	3	735366	913935	1.68321e+06	930609	844381	837691	96165.1	144590	390540	67115.4	20554	76804.1	41119.3	236870	41701.9	2.52433e+06	3.01992e+06	7.21484e+06	1.9568e+06	1.59132e+06	1.99079e+06	3.88261e+06	6.42926e+06	2.41415e+06	188809	224349	150810	3.34051e+06	3.68366e+06	3.04883e+06	117308	100515	101135	976044	806839	1.7453e+06	1.26107e+06	1.08772e+06	-
MWSHY0053	271.06	137.02	270.053	C15H10O5	[M+H]+	3,7,4'-Trihydroxyflavone	Flavonoids	Flavones	2034-65-3	3	37987	18449.4	34377.1	39400.8	47085.7	66895.7	37983.7	40191.1	47911	59993.2	45693.9	33072.8	93102.7	74840.6	82773.8	53897.7	66219.6	73221	37113.7	28910.3	36652.5	83011.8	99358.9	64548.6	47853.4	39523.2	60532.6	91642.9	59255.7	63853.6	66018.8	56148.4	53875	41294.8	27233.2	54130.6	46068.7	65595.3	-
HJAP006	509.13	347.08	508.122	C23H24O13	[M+H]+	Syringetin-7-O-glucoside*	Flavonoids	Flavonols	-	1	1.45676e+07	1.57828e+07	1.49704e+07	1.0833e+07	27773760	9.97372e+06	1.87725e+07	8.98865e+06	1.05645e+07	2.54629e+07	8.40157e+06	2.00513e+07	1.02049e+07	1.55773e+07	9.83413e+06	6.87927e+06	1.50104e+07	8.46699e+06	7.65585e+06	2.05816e+07	9.60326e+06	1.07816e+07	9.90242e+06	1.1361e+07	43224835	1.22601e+07	1.26019e+07	3.55191e+07	1.45234e+07	2.17462e+07	2.7802e+07	40766175	1.37762e+07	1.35095e+07	9.74731e+06	1.27333e+07	2.12167e+07	1.88269e+07	-
mws0918	283.06	268.04	284.068	C16H12O5	[M-H]-	Prunetin (5,4'-Dihydroxy-7-methoxyisoflavone)	Flavonoids	Isoflavones	552-59-0	2	15814.4	21285.3	46418	11103.4	8488.33	15539.4	22124.9	17263.9	10084.5	13283	32818.5	21118.9	59909.9	68809.6	58891.6	6881.36	6459.46	10752.3	12359.5	16020.2	19225.6	47857.8	29888.2	29359.4	44096.4	18965	24699.6	7725.32	58970.4	7650.13	25622.1	14321.7	5872.63	20162.6	20914.8	23631.3	10266.2	27237.6	C10521
Hmcp001829	595.16	303.04	594.159	C27H30O15	[M+H]+	Quercetin-3,7-Di-O-rhamnoside	Flavonoids	Flavonols	28638-13-3	3	104519	151763	135836	111565	65667.9	133843	180048	136691	140798	169903	148689	124830	194639	126501	105049	113565	234584	118688	161691	88810.2	102670	41846.9	122784	64371.9	204008	161391	173089	139304	76839.6	157893	137148	200093	190397	145402	173241	171025	88146.3	224892	-
MWS2001	226.99	183	228.002	C7H4N2O7	[M-H]-	2-Hydroxy-3,5-dinitrobenzoic acid	Phenolic acids	Phenolic acids	609-99-4	3	40190.8	31876.2	29319.9	35228.6	28800	49178.7	44236	53946.8	50406.6	57772.6	49379.2	68723.5	58697.9	53997.1	65583.5	57260.4	52083.3	40411.3	20438.3	63437.4	58160.6	48099.7	77308.9	51692.9	37482.5	49169.4	46013.9	39074.3	57342.3	40619.6	49470	38539.2	41144.6	38054	42170.5	35931.2	63723.1	69025.8	C11319
Hmcp002539	463.12	317.06	462.116	C22H22O11	[M+H]+	Isorhamnetin-3-O-rhamnoside	Flavonoids	Flavonols	-	2	1.08595e+06	813600	2.10227e+06	951869	970550	1.27281e+06	2.12113e+06	3.8157e+06	2.01822e+06	1.19231e+06	584269	1.11053e+06	5.25069e+06	5.44128e+06	4.03241e+06	774919	960114	957491	637828	545903	1.15245e+06	736035	539442	672635	4.96516e+06	3.39509e+06	4.35216e+06	1.29327e+06	636989	1.56623e+06	1.38121e+06	1.56566e+06	2.39832e+06	1.72812e+06	1.38252e+06	2.42902e+06	2.4846e+06	1.24307e+06	-
Smhp103736	581.14	413.08	580.143	C26H28O15	[M+H]+	isocarlinoside	Flavonoids	Flavones	83151-90-0	3	3613.83	12664	14838.9	10645.5	9834.46	18476.4	37195.6	84694.8	25946.7	23366.2	35384.3	70971	172763	60023.8	95378.5	163242	104754	135681	120258	83328.2	148817	50351.8	75005.9	97746.1	72467	55961.7	74017.1	204293	131554	190773	74326.9	51113.2	34856.6	133252	79744.3	76729.2	157814	143039	-
Lagp003663	507.15	345.1	506.142	C24H26O12	[M+H]+	7,3',4'-Trihydroxyquercetin glucoside	Flavonoids	Flavones	-	2	3635840	9803075	3735025	731880	393880	482490	357120	745285	765390	2112220	1887430	1006885	2.88843e+07	3.82671e+07	2.8447e+07	826185	1.06277e+06	1814830	1418705	915548	886008	8.84165e+06	9119800	7.54932e+06	9199705	4.04988e+06	4.69446e+06	1639385	847520	1.23216e+06	731880	579515	777120	2501790	2262840	3.12046e+06	4.79049e+06	4.07696e+06	-
Zmgp004436	509.13	347.08	508.122	C23H24O13	[M+H]+	Okanin-4'-(6''-O-acetyl)glucoside*	Flavonoids	Chalcones	-	1	2.81877e+07	2.12605e+07	1.39503e+07	7.78063e+06	8.2559e+06	1.24252e+07	1.03422e+07	1.80831e+07	9.51684e+06	7.27256e+06	1.16516e+07	47395925	7.52951e+06	1.83041e+07	2.54964e+07	1.1974e+07	1.07552e+07	9.51585e+06	6.25242e+06	1.53203e+07	1.27882e+07	1.89359e+07	2.49476e+07	1.43292e+07	2.01939e+07	1.60395e+07	1.65727e+07	1.86971e+07	1.40859e+07	1.32385e+07	1.28251e+07	2.60216e+07	1.62282e+07	1.11267e+07	8.86981e+06	1.05681e+07	1.86612e+07	1.64316e+07	-
pmn001528	625.05	169	626.054	C28H18O17	[M-H]-	Tetragallic Acid(3''-O-galloyl-4''-O-galloyl-4-O-galloyl-galloyl acid)	Phenolic acids	Phenolic acids	-	3	26669.7	24453.3	17226.6	6670	1120.24	558.264	3340	1682.36	1063.71	9	5005	3340	1094.48	2798.9	1107.73	66685	30983.3	33471.2	32297.8	31606.5	33271.6	29882.9	44540.6	32640.8	1122.91	2807.26	2188.67	36512.9	38728.3	36671	9	9	9	12786.7	16715	16775	6154.59	15248.5	-
Zmjp004455	399.17	237.11	398.158	C19H26O9	[M+H]+	Trollioside	Phenolic acids	Phenolic acids	-	2	9	9	9	315577	312701	328713	9	9	9	9	9	9	336557	282499	326833	632727	212032	631945	9	9	9	511482	244507	251136	314165	304299	301481	304624	134741	314600	475890	592217	509461	529058	437587	245021	309707	282659	-
Lazp005033	345.17	137.06	344.162	C20H24O5	[M+H]+	Divanillyltetrahydrofuran	Lignans and Coumarins	Lignans	-	2	89777.3	106054	116252	82091.4	24143.7	67356.1	134961	182655	83852.2	108862	110845	125051	63788.9	24281.3	95042.2	147721	72954.2	259657	71449	166679	99911.8	56474.6	55381.6	146810	66417.8	78028.2	46680	56196.7	64476.8	31916.4	67609.9	31788	107853	47440.2	90740.6	73275.2	40483.6	84625.8	-
pmb0592	771.23	463.2	770.227	C34H42O20	[M+H]+	Chrysoeriol-7-O-rutinoside-5-O-glucoside	Flavonoids	Flavones	-	3	86700	57725.9	25416.8	336235	193470	198475	37987.9	40672.9	34360.4	175115	191800	136735	110198	102777	87253.2	145724	202031	192293	244791	185542	226814	71073.2	57536	87552.6	107947	27055.7	76764.3	38125.9	34313.3	19769	452693	427775	445095	131735	98370	102224	204354	184050	-
Hmcp001589	787.23	317.06	786.222	C34H42O21	[M+H]+	Isorhamnetin-3-O-rutinoside-4'-O-glucoside*	Flavonoids	Flavonols	111393-97-6	2	1.13258e+06	2.5483e+06	1.47254e+06	1.26493e+07	6383320	1.20118e+07	2.25028e+06	1.41052e+06	1.9065e+06	1.62875e+06	1.30309e+06	2.10629e+06	3.91096e+06	3.94635e+06	3.93482e+06	7.90239e+06	4.52478e+06	4.83689e+06	5.95978e+06	8.25128e+06	2.47937e+06	1.70805e+06	1.81107e+06	2.28354e+06	2.66695e+06	4.33903e+06	3.22898e+06	9	9	9	6.35091e+06	4.51861e+06	7.84459e+06	3.37256e+06	2.42268e+06	4.36187e+06	5.4548e+06	5.96822e+06	-
MWSmce490	167.04	123.05	168.042	C8H8O4	[M-H]-	2',4',6'-Trihydroxyacetophenone	Phenolic acids	Phenolic acids	480-66-0	3	157001	130732	164887	98582.7	81442.9	86695.8	88346	108436	74382.6	41621.9	52012.2	76565.5	89118.3	52847.8	108069	119613	112036	80025	77536.8	67462.7	60589.1	89051.1	97230.1	95339.6	54947.9	58471.4	49797.9	73669	53817.4	58146.2	61610.6	55759.1	96416.9	57926.6	119082	53319.4	88521.1	74219.8	C21895
MW0137300	537.09	88.99	538.09	C30H18O10	[M-H]-	Agathisflavone	Flavonoids	Flavones	28441-98-7	3	13333.6	16801	23909.1	32106	35842.1	15360.3	61666.1	82081.7	67358.2	27295.1	52412.1	35672.7	72363.3	47846.7	30687	6367.41	6631.02	10384.1	29936.4	24900.8	47413.3	19830.1	26273.2	24225.7	63793.3	28340	112576	143070	96634.7	97520.2	14233	19519.2	19021.1	20233	20129.7	37771.8	42011.4	40033.5	C10017
Zahp003364	613.14	319.05	612.133	C26H28O17	[M+H]+	myricetin-3-O-β-D-xylopyranosyl-(1→2)-β-D-glucopyranoside	Flavonoids	Flavonols	-	2	274146	226728	249851	257970	102908	135578	118848	136876	147960	75294.2	29892	29095.3	302983	195807	304947	9	9	9	121747	98750.5	97062.3	9	9	9	162908	286357	314405	9	9	9	82245.7	41924.5	84693.7	101450	108630	70901	173418	155323	-
Hmcp002207	479.12	317.06	478.111	C22H22O12	[M+H]+	Isorhamnetin-7-O-glucoside (Brassicin)*	Flavonoids	Flavonols	6743-96-0	1	3.68178e+06	5.6894e+06	4.46465e+06	1.17334e+07	1.02248e+07	1.12708e+07	1.99637e+07	1.28122e+07	1.04142e+07	3.39989e+07	2.74515e+07	2.01614e+07	2.21466e+07	3.43121e+07	3.15504e+07	3.28197e+06	4.93217e+06	4.05225e+06	5.83215e+06	6.38768e+06	3.02814e+06	5.12398e+06	2.0841e+06	4.22038e+06	2.90347e+07	2.05507e+07	2.59433e+07	4.55298e+06	6.72102e+06	7.50562e+06	1.28967e+07	1.81046e+07	2.75321e+07	2.21274e+07	1.87707e+07	1.12525e+07	1.13849e+07	1.11955e+07	-
Lcgn000236	683.26	503.19	684.263	C32H44O16	[M-H]-	Dihydrodehydrodiconiferyl alcohol-4,9-di-O-β-D-glucopyranoside	Lignans and Coumarins	Lignans	-	3	24235.7	30904.7	10663.9	28424.2	31506.7	30686.2	7527.68	9948.13	7956.9	13734.9	60020	6087.07	23370	13340	8654.05	11443	15317.3	25005	63350	39569.2	19671.8	21081.1	27641.4	24863.6	18217.9	3197.19	5591.86	59227.9	50830.4	42494.2	3217.21	15022.3	9436.03	30672.1	38263.7	12120.7	30343.6	26933.1	-
Lmsn002288	503.14	341.09	504.148	C21H28O14	[M-H]-	1-O-Caffeoyl-(6-O-glucosyl)-β-D-glucose	Phenolic acids	Phenolic acids	-	3	154512	144439	169893	86143	98443.8	85625.7	42678.6	42444.9	32895.9	755288	754104	702719	34756.7	41912.1	38640.2	229663	229746	198114	174505	256563	229216	39803.8	42606.7	45840.6	20677.3	15474.9	21532.1	51780.3	54323.7	59131	40641.7	29445.3	48501.3	190715	204798	99683.3	120414	103293	-
Lmmp001947	481.1	319.05	480.09	C21H20O13	[M+H]+	Gossypetin-3-O-glucoside*	Flavonoids	Flavonols	-	1	1.09009e+07	1.35671e+07	1.34822e+07	3.34476e+06	2.3771e+06	1.00997e+07	9.82134e+06	6.26682e+06	8.40285e+06	1.24118e+07	1.10377e+07	1.1784e+07	2.33043e+07	1.4077e+07	1.47915e+07	1.71196e+07	1.36677e+07	2.27012e+07	9.42718e+06	8.93417e+06	1.5292e+07	1.56591e+07	1.39363e+07	2.03172e+07	7.50587e+06	7.44562e+06	7.52372e+06	1.41611e+07	1.27296e+07	1.4926e+07	1.5943e+07	1.13399e+07	1.95311e+07	8.01191e+06	7.4902e+06	1.59877e+07	1.64487e+07	1.26648e+07	-
pmb3045	505.1	329.07	506.106	C23H22O13	[M-H]-	Tricin-7-O-Glucuronide	Flavonoids	Flavones	-	2	4773.27	6670	2652.88	815131	1.05289e+06	972208	1.41413e+06	2.09146e+06	2.04192e+06	1.88817e+06	991687	1.20583e+06	3.46254e+06	3.12391e+06	2.95451e+06	2.35935e+06	3.25481e+06	2.93291e+06	1.45064e+06	1.05402e+06	1.60467e+06	2.47771e+06	2.59394e+06	2.38576e+06	1.53925e+06	1.60222e+06	1.26134e+06	1.84983e+06	1.29089e+06	1.69304e+06	1.20659e+06	1.38937e+06	1.23401e+06	1.53854e+06	2.63306e+06	1.18613e+06	1.82794e+06	1.22543e+06	-
pme3437	213.08	154.06	212.069	C10H12O5	[M+H]+	Eudesmic acid (3,4,5-trimethoxybenzoic acid)	Phenolic acids	Phenolic acids	118-41-2	3	206820	92223.1	99646.7	123390	54330.9	48957.6	85030	49656.9	65046.5	55583.4	36091.7	135070	41264.8	60997.5	66486	85180.6	75763.2	59012.6	44377.3	67841.3	62153.4	82653.1	87835	63308.3	46987.1	40765.1	54715.8	71030.8	64988.4	60116.5	90653.4	76750.8	116266	73202.1	113385	59722.7	58564	49594	-
Zbfn004397	505.14	323.08	506.142	C24H26O12	[M-H]-	2-O-caffeoyl-5-O-(3-hydroxy-4-phenoxy)-6-acetylglucose	Phenolic acids	Phenolic acids	-	2	156336	156369	168277	240602	236934	249341	93570	92706.5	81171.9	184297	180121	190803	35249.5	34768.6	35523.1	26441.2	33761.6	33561	81512	65090.1	65794.8	23462.2	30247	34192	28216.9	31637.7	30537.4	33756.6	42466.6	34638.6	35068.8	38480.4	21681.4	50846.3	96874.3	47286.6	64875.4	42559.4	-
Wafn003070	371.1	209.05	372.106	C16H20O10	[M-H]-	Hydroxyferulic acid glucoside	Phenolic acids	Phenolic acids	-	1	3.66821e+06	2.43866e+06	3.69271e+06	1.61328e+07	9.15963e+06	1.18302e+07	7.37602e+06	8.88355e+06	6.62418e+06	4.51372e+06	4.56521e+06	6.93401e+06	6.13144e+06	1.15233e+07	9.4477e+06	2.71719e+06	1.25324e+06	5.58207e+06	4.96015e+06	4.98279e+06	4.9221e+06	5.16357e+06	5.52182e+06	7.30318e+06	6.77905e+06	9.3233e+06	6.37011e+06	3.89988e+06	4.68302e+06	4.37175e+06	3.9462e+06	5.62124e+06	4.38256e+06	3.21915e+06	4.36586e+06	3.42041e+06	5.82031e+06	2.14903e+06	-
Lmmn003320	521.2	371.15	522.21	C26H34O11	[M-H]-	5'-Methoxyisolariciresinol-9'-O-xyloside	Lignans and Coumarins	Lignans	-	3	29183.8	31411.5	34274.5	15072.5	13439.9	38170.3	31567.6	21231.1	27864.9	24247.6	17798.5	13123	9	9	9	74310.5	82712.6	82352.5	35091.3	49533.1	65581.8	15050.7	2339.67	7022.81	28217.9	6440.3	20351.2	41661.8	65790.7	55870.9	28646.9	2492.49	15350.6	29315.9	46395.5	20970.9	19373.6	36561.3	-
Lmmp003306	567.13	303.05	566.127	C25H26O15	[M+H]+	Quercetin-3-O-xylosyl(1→2)arabinoside	Flavonoids	Flavonols	-	3	241606	177122	499291	120663	174182	28340	90901.4	248718	522727	79689.2	71416	67015.9	924219	923146	729360	16451.2	15237.6	16675	104321	99908.9	44652.6	8340	17084.9	8462.16	361346	188638	156087	20614.5	44597	15254.9	10005	44356	84139.7	70219.1	106870	183139	133785	88517.5	-
Lmhn002926	279.05	163.04	280.058	C13H12O7	[M-H]-	p-Coumaroylmalic acid	Phenolic acids	Phenolic acids	-	2	98426.7	117652	62900.3	9	9	9	34907	78136.7	84787.7	36961.1	36397.6	11558.7	81494.6	111387	52945.3	24956.1	20720.2	22283.2	11829.7	23446.8	20712.3	9681.23	15054.4	21509.8	31262.6	25953.1	33993.5	50001.2	88592.8	60435.4	9	9	9	29589.1	44737.4	16909.5	24430.5	43364.5	-
Lmcp004369	331.08	287.05	330.074	C17H14O7	[M+H]+	Quercetin-3',4'-dimethyl ether	Flavonoids	Flavonols	3306-29-4	3	166253	206808	127454	166770	161765	220175	109129	102007	275270	75333	480815	147506	277161	254171	188541	108985	47210.4	106946	147566	182842	135518	230017	182406	255468	216130	262309	285267	109159	150258	125778	152866	188605	183975	114154	98615.2	226214	159067	104650	-
Zbsp004301	611.16	303.05	610.153	C27H30O16	[M+H]+	Quercetin-7-O-rutinoside*	Flavonoids	Flavonols	147714-62-3	1	16330151	4.55479e+06	589555	3.23131e+06	3.09892e+06	3.14023e+06	567004	1.48352e+06	572722	2.52796e+06	1.44942e+06	1.35444e+06	816239	492089	599403	8.81898e+07	2.33503e+07	4.86255e+07	2.26816e+07	2.15567e+07	4.38307e+07	3.74731e+07	7.86436e+07	5.10023e+07	895473	668219	754355	4.40165e+07	2.76352e+07	3.79233e+07	1.67826e+06	1.66303e+06	1.92626e+06	1.71481e+07	9.03266e+06	2.09333e+07	3.01153e+07	2.23699e+07	-
Hmcp002399	509.13	347.07	508.122	C23H24O13	[M+H]+	Limocitrin-3-O-glucoside*	Flavonoids	Flavonols	-	1	2.12701e+08	1.23174e+08	235559001	5.32921e+07	111082733	154217445	1.48318e+08	2.0943e+07	1.41116e+08	1.49659e+07	39563875	1.20264e+08	1.84885e+08	9.46146e+07	1.20488e+08	1.50112e+08	1.62842e+08	1.52134e+08	1.13213e+08	1.1232e+08	1.25269e+08	1.21877e+08	1.81179e+08	161486578	2.16749e+08	1.4234e+08	1.29561e+08	2.07064e+08	1.80638e+08	2.01533e+08	2.57377e+08	1.73715e+08	2.45631e+08	1.14205e+08	207354169	1.76234e+08	7.57417e+07	1.1213e+08	-
Wchn001161	481.07	301	482.07	C20H18O14	[M-H]-	2,3-O-(S)-hexahydroxydiphenoyl-D-glucose	Phenolic acids	Phenolic acids	-	2	17996.6	2674.56	15910.4	32957.1	30070.3	24142.1	16469.9	15569.4	1929.81	19660.3	18455.6	32262	24361.9	23581.8	21006.4	7000.68	30442.4	16401.6	23248.2	24741.4	17692.1	14405.6	18782.9	16575.2	28379.1	19933.5	10420.4	13688.8	11415.1	9610.71	24000.1	8356.56	17681.4	15646.5	28607.5	19451.9	9220.62	16754.5	-
MWSmce680	125.06	110.04	124.052	C7H8O2	[M+H]+	Mequinol	Phenolic acids	Phenolic acids	150-76-5	3	8460.23	15661	21675	7267.45	23340	5819.03	9848.79	15296.1	21675	48345	11905.1	19961.3	11011.2	18247.8	9	45010	38689.4	35699.7	48533.8	45947.5	37813.9	45010	24389.4	33167.2	180303	176674	178001	67436.2	79370.1	84453.3	217659	212924	187997	52776.6	106710	47601.3	45366.6	84700.5	-
Lmjp101206	277.11	189.05	276.1	C15H16O5	[M+H]+	Murpaniculol	Lignans and Coumarins	Coumarins	-	3	46247.3	133212	119333	108410	65677	110628	106218	112198	103898	40010	30010	102936	51680	46139.6	45175.9	78509	51505.9	89076.6	52688.2	81199.9	63089.5	111569	88439	130906	147217	161181	174777	55119.5	98846.4	91322.5	125023	146345	98815.8	89828.5	45010	103290	126321	53118.9	-
Lmgp003803	655.19	331.08	654.18	C29H34O17	[M+H]+	5,7,4'-Trihydroxy-6,8-dimethoxyisoflavone-7-O-galactoside-rhamnose	Flavonoids	Isoflavones	-	3	142325	194333	470780	1.05782e+06	933597	833095	49115.6	92415.4	46290	3.62996e+06	3.44973e+06	3.71785e+06	2.0106e+06	1.96285e+06	1.76895e+06	32740.9	63350	42877	9	9	9	207326	277785	235036	209804	235092	196583	158806	236037	237628	492682	478924	455919	1363165	1767575	809512	727694	792733	-
MWSHC20172	193.05	178.03	192.042	C10H8O4	[M+H]+	Isoscopoletin (6-Hydroxy-7-Methoxycoumarin)	Lignans and Coumarins	Coumarins	776-86-3	3	68355	93370	61685	31436.7	45421.2	52395.7	145649	117909	131855	25005	12197.5	36675	20005	38345	25005	30010	41680	21675	23340	23340	25571.6	42581.3	38464.1	32248.7	90826.9	87279.7	67503.6	199419	207750	195041	21675	33340	11725.9	48963.8	41914.5	61146.7	27979.8	87222.1	C18079
mws1397	441.08	169.02	442.09	C22H18O10	[M-H]-	Epicatechin gallate	Flavonoids	Flavanols	1257-08-5	3	1152.29	1605.2	11670	16872.7	20940.7	16693.5	11670	10005	11670	29063.3	29066.9	38715.9	7257.44	7875.99	8340	9	9	9	36675	10294.9	15005	18823.7	24385.2	13298.4	23336.4	21807.1	26761.4	11347.4	8478.9	16355.8	24260	46680	32372.8	18340	26675	13340	26675	9068.63	-
mws1506	639.19	161.02	640.2	C29H36O16	[M-H]-	Plantamajoside	Phenolic acids	Phenolic acids	104777-68-6	3	68528	51158.4	53484.5	70398.9	66983.7	49322.9	66653	39903.6	42247.7	43167.7	47877.6	47874.7	33340	41680	39938.9	30569.1	43184.4	45868.8	66623.7	20938.8	62201.5	89048.4	40762.3	14134.2	35840	27741.4	28299.4	25821.1	33363.4	27827	35058.4	42260.5	16488.3	31921.2	52569.3	12722.7	42909.3	36599	C10485
Wafn002081	285.06	153.02	286.069	C12H14O8	[M-H]-	Dihydroxybenzoyl xyloside	Phenolic acids	Phenolic acids	-	2	16652.2	15708.6	15051.4	41664.3	40012.6	52538.3	11791.4	26084.1	13890	184833	174761	124075	15273.6	14579.3	5319.72	317234	99499.9	311117	36806.4	30298	24274.8	156293	117766	120548	23100.2	86640.8	32612.2	129735	123681	133799	130282	99903.4	130006	71549.4	138300	160070	52273.2	139836	-
mws1299	449.11	299.05	448.101	C21H20O11	[M+H]+	Luteolin-8-C-glucoside (Orientin)	Flavonoids	Flavones	28608-75-5	3	171358	224700	121871	314328	300573	318918	164266	302411	157833	174120	363664	403381	522904	241875	454421	96293	330293	409541	200900	452433	241278	273057	106000	270244	303660	544298	352920	218505	324964	313078	204928	203955	225687	250401	169429	173108	340256	444376	C10114
Zbjn004445	461.07	285.04	462.08	C21H18O12	[M-H]-	Kaempferol-7-O-glucuronide	Flavonoids	Flavonols	-	2	27987	31985.1	39981.4	57083.2	54847.4	66181.5	12538.9	6841.13	3988.18	51189.3	33127.7	82779.5	11405.7	10850.4	17707.3	53115	53107.1	54199.4	43576.4	31384.1	54768.3	28490.7	35953.9	63929	37698	36519.9	23069.8	57814.2	32184.6	46406.4	111828	115075	102870	35403.5	35959.4	21159	25703.6	61281.7	-
MWS3136	167.04	108.03	168.042	C8H8O4	[M-H]-	4-Methoxysalicylic Acid	Phenolic acids	Phenolic acids	2237-36-7	3	462576	306073	442252	545314	547441	635403	1.09183e+06	1.03616e+06	937428	488187	124256	677732	268126	184835	114940	707254	782101	687268	1.66316e+06	1.03187e+06	1769054	117521	136726	225935	524107	2.37988e+06	1.24109e+06	965701	978207	9	996410	840652	955725	1.20345e+06	1.38924e+06	357256	721633	858054	-
Smhp004476	565.15	433.11	564.148	C26H28O14	[M+H]+	Isovitexin-2''-O-xyloside	Flavonoids	Flavones	-	3	9	9	9	116720	52818.9	68355	183312	293640	172732	150921	132699	129360	9	9	9	9	9	9	95670.1	87826.8	8340	157790	78632.7	120802	263817	298137	196063	128577	148017	111211	9	9	9	92112.1	115933	31675	117153	158702	-
MWSslk141	625.22	317.1	624.205	C29H36O15	[M+H]+	Hesperidin methylchalcone	Flavonoids	Chalcones	24292-52-2	3	35508	199134	149605	9	9	9	93619.3	75381.3	80404.5	189873	147136	485467	115612	43827.4	257980	9	9	9	9	9	9	125958	158574	56353.4	156162	145640	261163	245794	116786	155360	165491	100999	60053.4	113230	110162	73809.9	196426	58409.1	-
MWSHY0093	725.23	579.17	724.221	C33H40O18	[M+H]+	Ligustroflavone(Nuezhenoside)	Flavonoids	Flavones	260413-62-5	2	62916.8	60156.5	148415	363067	446013	246372	40166.4	75025	130065	61790.3	146745	35669	21675	35095.7	23340	180120	86509.7	110656	36896.8	124176	82553.4	130261	47901.1	118527	228785	199794	179697	9072.94	58350	15005	510109	472550	847875	106186	54413.6	112209	110435	217199	-
pmp001310	627.16	303.1	626.148	C27H30O17	[M+H]+	6-Hydroxykaempferol-3,6-O-Diglucoside*	Flavonoids	Flavonols	-	1	4.42591e+07	1.57309e+07	1.711e+07	2.31076e+07	1.65998e+07	1.72036e+07	1.11839e+07	1.35056e+07	1.81387e+07	2.19451e+07	3.93156e+07	1.57163e+07	2.26472e+07	1.81273e+07	2.52092e+07	2.04017e+07	2.2118e+07	2.15141e+07	1.48453e+07	1.53786e+07	1.53449e+07	2.25454e+07	1.28143e+07	1.97002e+07	9.33731e+06	1.59956e+07	1.39889e+07	3.13942e+07	2.98988e+07	2.23703e+07	2.73448e+07	2.90857e+07	1.53099e+07	1.708e+07	8.63032e+06	1.72723e+07	3.35695e+07	1.57962e+07	-
[truncated: 1 more columns]
